# Supplementary material for: Social bonds decrease epigenetic age in male bottlenose dolphins
Source: Commun Biol. 2025 Nov 29;8:1765. doi: 10.1038/s42003-025-09227-w (PMC12700864; doi:10.1038/s42003-025-09227-w)
Supplement: Supplementary file 4 — Supplementary Data 1 [file 42003_2025_9227_MOESM4_ESM.csv]

SampleID	IndividualID	Epigenetic age	Chronological age	Sex	Cumulative social bond strength	CV	Male Group Size	YearFirstSeen	YearLastSeenBeforeSampling	Year Sampled	BirthYear	Used in LMMs
205600840098_R05C02	1	16.77897056	16	Male	0.248157029	1.571640666	5.2	1997	2013	2013	1997	yes
206116820065_R06C01	1	10.91400342	11	Male	0.294912511	1.481278017	4.6	2004	2015	2015	2004	yes
205600840074_R03C01	2	20.87505249	36	Female	0.709813221	1.397504204	NA			2017	1981	no
206116820045_R06C01	2	12.38367089	17	Female	0.621927451	1.846549215	NA			1998	1981	no
205600840074_R04C01	3	25.15118255	20	Male	0.535794832	1.565964018	6.7	1997	2017	2017	1997	yes
206139140006_R05C02	3	17.81253891	18	Male	0.343033831	1.396663314	5	1997	2015	2015	1997	yes
205600840074_R05C02	4	13.44477463	13	Female	0.307220309	0.811663885	NA			1998	1985	no
205600840098_R03C02	5	13.23174253	17	Male	0.229402685	0.864640362	4.2	1998	2015	2015	1998	yes
205600840098_R04C02	6	15.38399933	15	Male	0.412576928	1.526625848	5.4	2001	2016	2016	2001	yes
205600840098_R01C01	7	8.775408804	6	Female	0.581671082	1.213382141	NA			2004	1998	no
206116820049_R06C01	7	5.671224487	5	Female	0.545629295	1.169821343	NA			2003	1998	no
205600840074_R05C01	8	21.89981949	19	Male	0.436723039	1.906825396	5	1996	2015	2015	1996	yes
206139140030_R02C02	8	12.39466916	10	Male	0.181371942	1.71014692	3.8	1996	2006	2006	1996	yes
206116820066_R05C02	9	2.09946636	0	Male	0.070458944	1.596079714	2.1	2003	2003	2003	2003	yes
206116820054_R01C02	10	12.60143326	14	Male	NA	NA	5.2			2015	2001	no
206139140030_R01C01	11	9.988041027	10	Male	0.290302512	1.758547715	3.1	1989	1998	1998	1988	yes
206139140061_R06C01	12	15.0566065	14	Male	0.426395672	1.395964432	4.9	2002	2015	2015	2001	yes
206116820065_R01C02	13	9.731338431	7	Male	0.06165508	1.220030186	7	2013	2018	2018	2011	yes
205600840064_R04C01	14	3.635606097	3	Female	0.207168851	1.166248975	NA			2006	2003	no
205600840064_R03C01	15	18.45671556	24	Male	0.392641508	1.186396185	4.8	1994	2014	2015	1991	yes
205600840098_R06C01	16	21.01806896	30	Female	0.579422065	1.06952225	NA			2017	1987	no
206116820054_R02C01	16	13.20455949	11	Female	0.480725151	1.046512402	NA			1998	1987	no
206116820065_R04C01	17	12.39630611	6	Female	NA	NA	NA			2013	2007	no
206116820044_R05C01	18	11.12873952	12	Male	0.141356831	1.707320476	5.9	2011	2019	2019	2007	yes
206139140074_R03C02	19	11.74813294	15	Male	0.476875788	1.429236326	6.1	1998	2004	2004	1989	yes
206116820065_R04C02	20	13.49851191	14	Male	0.457955111	1.381588738	5.7	2003	2016	2016	2002	yes
206116820049_R02C02	20	13.28590641	11	Male	0.361351819	1.260349872	5.6	2003	2013	2013	2002	yes
205600840064_R05C02	21	10.07182379	7	Male	0.147125274	0.82894656	4.1	1993	1998	1998	1991	yes
205600840074_R03C02	22	18.56852898	19	Male	0.270165331	1.12230391	4.3	1996	2015	2015	1996	yes
205600840074_R06C01	23	16.70761745	24	Female	0.129935641	1.360126153	NA			2019	1995	no
206139140006_R01C01	23	3.024516627	3	Female	NA	NA	NA			1998	1995	no
206116820049_R01C02	24	2.85371062	2	Male	0.051409588	1.340706983	2.7	2004	2006	2006	2004	yes
205600840063_R05C02	25	20.2319913	19	Male	0.369701271	1.303354236	7.7	1997	2015	2015	1996	yes
206116820049_R05C01	26	6.361202053	5	Male	0.174724566	1.687018991	2.9	1998	2003	2003	1998	yes
205600840074_R02C02	27	18.09633884	18	Female	0.11923193	0.520954318	NA			2015	1997	no
205600840098_R02C02	28	15.20483873	16	Female	NA	0.739551319	NA			1995	1979	no
205600840098_R01C02	29	16.44428049	15	Male	0.078002898	0.617305738	3.8	2001	2015	2015	2000	yes
206116820054_R01C01	30	8.313558795	9	Male	NA	NA	7.5			2019	2010	no
205600840098_R05C01	31	25.89219051	24	Female	0.200681364	0.986434303	NA			2013	1989	no
206139140006_R06C01	32	6.956162639	5	Female	0.624314356	1.716125511	NA			2002	1997	no
206116820064_R02C01	33	12.39287929	13	Male	0.305340216	1.267818583	5.3	2001	2013	2013	2000	yes
205600840064_R03C02	34	13.93487394	14	Female	0.698456552	1.190789721	NA			1998	1984	no
206139140074_R06C02	34	21.5733872	29	Female	0.861978235	1.45527629	NA			2013	1984	no
205600840064_R02C02	35	13.00175715	17	Male	0.434420764	1.504044288	6	1998	2015	2015	1998	yes
206116820049_R06C02	36	13.99460624	13	Male	0.33916951	0.859961076	5.2	2003	2016	2016	2003	yes
206116820044_R01C01	37	5.308127976	11	Male	NA	NA	8.4			2019	2008	no
205600840063_R06C02	38	15.81691085	20	Male	0.417719416	1.296020617	4.1	1997	2014	2014	1994	yes
206139140030_R03C01	38	9.065804844	9	Male	0.220337188	0.960866193	3.6	1997	2003	2003	1994	yes
206116820049_R04C01	39	5.898579443	6	Female	NA	NA	NA			2019	2013	no
206116820044_R04C01	40	16.34178155	17	Female	0.22807783	0.861364827	NA			2015	1998	no
206116820044_R04C02	40	5.71044082	6	Female	NA	NA	NA			2004	1998	no
205600840063_R03C02	41	19.59925219	19	Male	0.399153056	1.831030021	4.9	1996	2015	2015	1996	yes
206116820064_R02C02	42	10.26861159	8	Male	NA	NA	5.8			2015	2007	no
205600840074_R02C01	43	14.2916869	13	Male	NA	NA	4.5			2015	2002	no
206116820065_R03C01	44	7.519862323	7	Male	0.224740925	0.972631082	4.6	2009	2015	2015	2008	yes
205600840064_R02C01	45	15.03814088	18	Male	0.432557636	1.609044331	6.6	1997	2015	2015	1997	yes
206116820045_R03C01	46	9.011211937	10	Male	0.4102188	1.388212166	6.8	2003	2013	2013	2003	yes
206139140030_R06C01	46	11.51395954	12	Male	0.482809357	1.47237582	6.8	2003	2015	2015	2003	yes
206116820065_R02C02	47	7.57091262	7	Male	0.06642394	0.683630186	3.2	1997	2002	2002	1995	yes
206139140074_R04C01	47	18.01624716	20	Male	0.314665121	1.448041063	4.6	1997	2015	2015	1995	yes
205600840098_R02C01	48	28.0008633	37	Female	NA	2.319278022	NA			2013	1976	no
205600840074_R01C01	48	22.45259912	22	Female	NA	1.650830567	NA			1998	1976	no
205600840098_R04C01	49	14.79123568	27	Male	0.830761404	2.314828529	6.7	1989	2015	2015	1988	yes
206116820065_R02C01	49	9.519507922	18	Male	0.658133746	2.109142208	6.5	1989	2006	2006	1988	yes
206116820044_R02C01	49	9.881419708	16	Male	0.586263526	1.987544604	6.2	1989	2004	2004	1988	yes
206116820054_R03C01	50	9.81081538	9	Female	NA	NA	NA			2015	2006	no
206139140061_R04C01	51	9.728859112	11	Male	0.100761478	0.794717572	4.2	2005	2015	2015	2004	yes
206116820054_R02C02	52	16.93816346	11	Female	NA	NA	NA			1999	1988	no
205600840064_R05C01	53	19.51865911	23	Male	0.59931003	1.838313947	5.9	1997	2019	2019	1996	yes
206116820066_R04C01	54	15.58991132	17	Male	NA	NA	4.2			2013	1996	no
206116820045_R04C01	54	15.58991132	17	Male	0.366742075	1.534432165	4.2	1997	2013	2013	1996	yes
206116820066_R06C02	55	11.64130766	14	Male	0.319614068	1.073531417	4.9	2001	2013	2013	1999	yes
205600840063_R03C01	56	10.94114502	15	Female	NA	NA	NA			2019	2004	no
205600840063_R01C02	57	14.15057126	19	Female	0.631812545	1.598848761	NA			2013	1994	no
206116820051_R02C01	57	4.498199775	4	Female	0.608063915	1.296701379	NA			1998	1994	no
205600840098_R06C02	58	15.27524704	29	Male	0.514730379	2.637542872	4.2	1989	2018	2018	1989	yes
206116820054_R04C02	58	24.36013507	27	Male	0.498274794	2.632503642	4.1	1989	2016	2016	1989	yes
206116820064_R06C01	58	19.45128823	24	Male	0.434281638	2.736527537	3.9	1989	2013	2013	1989	yes
206139140061_R05C02	58	13.02540818	8	Male	0.177874	1.647270089	2.5	1989	1997	1997	1989	yes
205600840063_R06C01	59	12.49327966	15	Male	0.304846231	1.821331107	3.6	1998	2013	2013	1998	yes
206116820065_R05C02	60	9.209253697	10	Male	0.198191909	1.679647001	2.9	2003	2013	2013	2003	yes
206116820049_R03C02	61	9.518075215	14	Female	NA	NA	0			2015	2001	no
205600840063_R05C01	62	21.44527142	21	Male	0.622563113	1.558804189	8.4	2010	2019	2019	1998	yes
206116820054_R06C01	62	22.47358376	16	Male	NA	NA	7			2014	1998	no
206116820044_R06C01	63	7.101992798	4	Female	NA	NA	NA			2019	2015	no
205600840063_R04C02	64	21.54321935	24	Male	0.450271753	1.519652981	7.5	1996	2019	2019	1995	yes
206116820044_R01C02	65	3.292103136	1	Female	NA	NA	NA			2015	2014	no
206116820049_R05C02	66	5.076959382	3	Female	0.265694908	1.208397532	NA			2015	2012	no
205600840064_R01C01	67	14.97521477	12	Female	0.250301508	0.837376119	NA			2002	1990	no
206116820054_R06C02	68	7.339910623	5	Male	NA	NA	8.6			2018	2013	no
