# Supplementary material for: Social bonds decrease epigenetic age in male bottlenose dolphins
Source: Commun Biol. 2025 Nov 29;8:1765. doi: 10.1038/s42003-025-09227-w (PMC12700864; doi:10.1038/s42003-025-09227-w)
Supplement: Supplementary file 5 — Supplementary Data 2 [file 42003_2025_9227_MOESM5_ESM.csv]

CGid	205600840098_R01C01	205600840098_R02C01	205600840098_R04C01	205600840098_R05C01	205600840098_R06C01	205600840098_R01C02	205600840098_R02C02	205600840098_R03C02	205600840098_R04C02	205600840098_R05C02	205600840098_R06C02	205600840074_R01C01	205600840074_R02C01	205600840074_R03C01	205600840074_R04C01	205600840074_R05C01	205600840074_R06C01	205600840074_R02C02	205600840074_R03C02	205600840074_R05C02	205600840064_R01C01	205600840064_R02C01	205600840064_R03C01	205600840064_R04C01	205600840064_R05C01	205600840064_R02C02	205600840064_R03C02	205600840064_R05C02	205600840063_R03C01	205600840063_R05C01	205600840063_R06C01	205600840063_R01C02	205600840063_R03C02	205600840063_R04C02	205600840063_R05C02	205600840063_R06C02	206116820066_R04C01	206116820066_R05C02	206116820066_R06C02	206116820054_R01C01	206116820054_R02C01	206116820054_R03C01	206116820054_R06C01	206116820054_R01C02	206116820054_R02C02	206116820054_R04C02	206116820054_R06C02	206116820065_R02C01	206116820065_R03C01
cg00001209	0.859658279	0.865074376	0.81539253	0.851358455	0.90559131	0.881713749	0.885577555	0.898290461	0.901783955	0.86408481	0.893970753	0.902337135	0.886100532	0.888519802	0.898001884	0.884628106	0.872329593	0.897069955	0.885895728	0.86718244	0.864045964	0.885442921	0.821102893	0.860729229	0.883602678	0.835454531	0.87547224	0.847283439	0.901289607	0.877276242	0.886714256	0.874325812	0.893372166	0.876512035	0.895000353	0.858090033	0.873313292	0.853499199	0.869044088	0.8605417	0.875567137	0.829649467	0.817226728	0.883973979	0.84159716	0.872110012	0.845127781	0.859888518	0.866579187
cg00001364	0.93173892	0.853033838	0.760513731	0.874846466	0.686445966	0.674337956	0.868106914	0.765892933	0.615438641	0.78900013	0.579227904	0.58551404	0.70570659	0.651985937	0.698864399	0.688494572	0.660746383	0.780808935	0.714928562	0.849033869	0.915748926	0.839555377	0.872014455	0.856577043	0.701680312	0.867452581	0.86242233	0.881122337	0.823752258	0.834369443	0.758969599	0.85433543	0.810254336	0.802038994	0.857271596	0.826487492	0.876777731	0.879699934	0.827954957	0.82544089	0.573819094	0.763240289	0.568893266	0.676244923	0.873678566	0.778751484	0.760889741	0.927643085	0.789364809
cg00001582	0.062975872	0.052389899	0.060656681	0.061171184	0.051478768	0.052780567	0.054226457	0.062303166	0.057104587	0.045203488	0.055639636	0.042937155	0.054373336	0.057978797	0.060101737	0.063837585	0.055732835	0.057209414	0.054015503	0.060497379	0.060890107	0.060504066	0.055723049	0.067644604	0.056439221	0.059804259	0.063034227	0.06230179	0.064884619	0.062004626	0.0598469	0.053717959	0.062479438	0.064753777	0.062250322	0.055525449	0.060662314	0.055643422	0.063614907	0.065988487	0.060368807	0.061340367	0.060457211	0.071611691	0.07052704	0.069057843	0.063571153	0.061669254	0.066094741
cg00003994	0.037042537	0.035022615	0.038464697	0.033686034	0.032990466	0.036078809	0.031063668	0.032239804	0.029528586	0.042725725	0.046276743	0.035512808	0.036324048	0.042373983	0.034580541	0.034565938	0.033398619	0.032787753	0.032918344	0.027641443	0.034771363	0.028028511	0.036933196	0.02683284	0.034962156	0.028567468	0.031253654	0.032216977	0.033210961	0.031790924	0.030773323	0.032653801	0.030299122	0.028583243	0.033544301	0.03413856	0.032339396	0.036398636	0.046225918	0.034261594	0.043015389	0.046109418	0.041612297	0.038667023	0.034672959	0.037808212	0.039715034	0.040351221	0.04380082
cg00004555	0.127935539	0.135536061	0.240642283	0.129838352	0.136440031	0.156510333	0.161392355	0.137816406	0.117255866	0.114997076	0.167184131	0.13181397	0.143859398	0.173605681	0.113365053	0.156473924	0.126491488	0.12743987	0.131027553	0.113765023	0.114770963	0.125139769	0.131095261	0.135294969	0.120844439	0.127895173	0.10840755	0.11273219	0.129474087	0.157979627	0.152733173	0.122543853	0.157384929	0.170554444	0.15036859	0.120491107	0.081545594	0.07655583	0.097439157	0.096512548	0.089939209	0.127631595	0.130738576	0.134910504	0.090349741	0.151327427	0.096371708	0.09433149	0.154500598
cg00005112	0.811694877	0.760478289	0.673882227	0.785954277	0.746494466	0.744866321	0.780936566	0.707609517	0.743298543	0.777690758	0.733612653	0.771992557	0.75920294	0.747672366	0.7491076	0.711615346	0.794861518	0.743829799	0.749304701	0.72605548	0.783255874	0.763145251	0.80453881	0.785541955	0.755759582	0.753309866	0.764369326	0.758936715	0.744290253	0.77232397	0.753320773	0.710156822	0.752304979	0.766513113	0.783179948	0.722551779	0.753215498	0.772590821	0.773542699	0.790326781	0.723703553	0.706896031	0.385754205	0.76677565	0.802456958	0.703084758	0.723786099	0.799881289	0.77145186
cg00005271	0.974936486	0.973526536	0.972088647	0.973134535	0.972683363	0.970231747	0.96944598	0.972813893	0.97418887	0.976703838	0.971421639	0.973894027	0.97235428	0.969572007	0.976163419	0.972801655	0.975874039	0.965557949	0.974105027	0.971845815	0.974883456	0.976734694	0.973310668	0.974195979	0.974417372	0.973414356	0.976293349	0.974694649	0.966511127	0.975066077	0.973723286	0.969318649	0.974906213	0.968170482	0.969111528	0.971986665	0.972846526	0.969511495	0.966695914	0.97195934	0.969707451	0.967811282	0.96827199	0.975139944	0.971154336	0.964656713	0.971050349	0.971801062	0.971811529
cg00006213	0.925912333	0.928593145	0.969815324	0.929813502	0.957472346	0.957794383	0.948364792	0.947443462	0.943939816	0.945544503	0.958973	0.953618538	0.951058047	0.953215277	0.944521895	0.948941404	0.936953909	0.916378317	0.938314521	0.941390971	0.920933705	0.935013822	0.947322021	0.940904142	0.936549478	0.937670715	0.929690034	0.927022291	0.948516529	0.949587135	0.949826606	0.937249684	0.939115081	0.945980012	0.924400597	0.933153359	0.936701681	0.945553872	0.937027317	0.94213862	0.946370084	0.956243681	0.957838037	0.942185447	0.949078147	0.946227821	0.94370112	0.942809666	0.924656499
cg00008998	0.854847208	0.723745485	0.813117119	0.817518916	0.815976393	0.861690585	0.809191734	0.799707681	0.854902948	0.765481017	0.855451255	0.841100204	0.817064609	0.793498298	0.814373372	0.824335349	0.876363944	0.814485455	0.806959024	0.845805056	0.858531836	0.859308284	0.795015491	0.88674925	0.824199882	0.608546044	0.826818574	0.713995873	0.858116835	0.81033318	0.755798512	0.849751749	0.855686576	0.798620609	0.799737829	0.755215417	0.81644878	0.859132109	0.853849062	0.842878064	0.820660061	0.851014942	0.862859079	0.824637101	0.783546703	0.767679486	0.842176914	0.835610121	0.798389608
cg00009248	0.038068476	0.042239696	0.050026865	0.042191837	0.044560902	0.043388142	0.042091066	0.050566781	0.052892497	0.058374106	0.04750723	0.050710724	0.041930282	0.042873998	0.044317707	0.050450741	0.041846622	0.039259366	0.041894534	0.043070604	0.039629677	0.039914469	0.044712723	0.045271648	0.039579097	0.040029767	0.040092065	0.049359344	0.043853477	0.046362979	0.042704926	0.046080528	0.044577085	0.040822815	0.040310792	0.041394586	0.036611268	0.038572341	0.042357727	0.040802383	0.050661152	0.051506089	0.045624694	0.041236751	0.039949278	0.052293359	0.041375285	0.040520468	0.066367899
cg00010445	0.074161228	0.206942684	0.463576258	0.198992789	0.541774614	0.490871854	0.261272565	0.547089453	0.510604521	0.322472749	0.5696439	0.458414928	0.458959665	0.460331072	0.392456464	0.478758407	0.392174106	0.476459336	0.449400396	0.312826049	0.13397777	0.301132015	0.330497494	0.22438711	0.375898149	0.284644665	0.305408833	0.213520002	0.336722322	0.325478908	0.314871986	0.361038977	0.262907778	0.248865723	0.338500022	0.351298568	0.221826754	0.200482648	0.282839566	0.369725393	0.521651953	0.291326894	0.48553992	0.374676098	0.231773947	0.343608433	0.39948017	0.238842582	0.384185428
cg00010903	0.940799945	0.938859052	0.864952784	0.939104255	0.927782162	0.925157777	0.924696466	0.937370059	0.936861481	0.959496294	0.933563347	0.949932039	0.934964891	0.921404485	0.941883379	0.93009124	0.934029697	0.930329749	0.933435295	0.940042554	0.943276958	0.937764906	0.932204202	0.934093779	0.937035624	0.938116248	0.938938915	0.934096515	0.93366111	0.935997288	0.938233229	0.935513128	0.924863209	0.93321148	0.934093325	0.931358059	0.942848159	0.942072063	0.940858592	0.936898738	0.9376466	0.911105195	0.918966323	0.915834728	0.933720767	0.916817339	0.93648549	0.941487015	0.924850272
cg00010926	0.870187119	0.88265482	0.949021439	0.905774782	0.862906905	0.959248235	0.909638756	0.967686802	0.960738484	0.965362396	0.965196673	0.840784401	0.957434379	0.792079676	0.966278231	0.961043369	0.899476355	0.86968216	0.957848214	0.879184199	0.834901816	0.958603774	0.959867828	0.893485413	0.962394783	0.956901143	0.919242529	0.954828707	0.863204466	0.959743445	0.957922057	0.855234977	0.952029914	0.953743602	0.951322978	0.955244985	0.95796401	0.964145718	0.960170635	0.831744191	0.849440553	0.88581251	0.960957518	0.954631835	0.776430318	0.954462935	0.963267392	0.953044913	0.954472386
cg00010977	0.925296075	0.901190365	0.826915022	0.920818069	0.825250639	0.808486618	0.910478778	0.836292267	0.783930231	0.833514371	0.842090383	0.811657081	0.827531794	0.780317394	0.83151936	0.785638155	0.839942419	0.89447712	0.828925975	0.563952493	0.92169752	0.8995265	0.914081313	0.905189216	0.493792879	0.906746002	0.91066446	0.902498577	0.884072717	0.897419887	0.884614675	0.897879754	0.899845794	0.889763913	0.899756209	0.891148033	0.542736308	0.889391831	0.889065929	0.882917381	0.660248343	0.856364923	0.810614237	0.87215166	0.92267778	0.896239386	0.840894219	0.911444118	0.852194126
cg00012521	0.932891641	0.936358694	0.948299928	0.958377044	0.959106914	0.962729331	0.954337884	0.964951918	0.964537697	0.963576194	0.957144474	0.969003638	0.961460023	0.958573495	0.957890036	0.958750225	0.95503552	0.95786508	0.959233332	0.955744669	0.949169156	0.956516439	0.960855272	0.943127061	0.959172721	0.955884782	0.944436695	0.944562287	0.959019104	0.954545107	0.95086223	0.956760452	0.953254366	0.952900743	0.949524263	0.956314354	0.935668005	0.925209635	0.9371858	0.945556693	0.948959217	0.951890118	0.960956279	0.947497471	0.932711191	0.94374677	0.939636689	0.922601787	0.943926922
cg00012879	0.701577102	0.702475104	0.663017534	0.726450988	0.672512376	0.684513596	0.694743383	0.666558566	0.664245281	0.754712623	0.671365628	0.685012309	0.665195131	0.691480142	0.674872603	0.680143937	0.682005852	0.694669865	0.659371461	0.697352639	0.724685759	0.700245484	0.71134105	0.743157996	0.687370569	0.713789552	0.694943612	0.707431702	0.727232206	0.70686361	0.666246948	0.721859294	0.679339794	0.708424703	0.708407678	0.711863764	0.677427246	0.731055849	0.690564898	0.69845344	0.629715714	0.704106418	0.615187122	0.661371941	0.714900999	0.637463046	0.705069216	0.724671276	0.697428358
cg00014011	0.046626552	0.040825962	0.045674226	0.044524874	0.038364366	0.043651924	0.042728682	0.040547311	0.048096257	0.035914519	0.040110717	0.031268249	0.043225241	0.03852932	0.04508195	0.046162139	0.041444066	0.041495562	0.042405234	0.043773316	0.039823787	0.045205917	0.043841992	0.047286476	0.04731034	0.045480281	0.045333204	0.043272644	0.039775791	0.043251347	0.042965529	0.039521779	0.040077375	0.038144415	0.040925442	0.039816929	0.036495574	0.040362481	0.036092827	0.033537385	0.038328149	0.040538914	0.043646035	0.034994293	0.039721694	0.037599054	0.038468347	0.038024958	0.039948308
cg00015001	0.925578495	0.932168866	0.906513655	0.918275012	0.909640295	0.917328315	0.921379437	0.921310714	0.933018602	0.893033937	0.904530605	0.901574669	0.922630416	0.926122344	0.921654567	0.913356028	0.919804221	0.926597466	0.932011813	0.925012131	0.929978035	0.930534731	0.938032222	0.927742881	0.875530697	0.92342088	0.927903543	0.928568569	0.929896455	0.929587305	0.927536288	0.92963204	0.931630877	0.94170447	0.937125549	0.920056357	0.90112969	0.930537677	0.926351068	0.928696122	0.931054773	0.942834749	0.920558393	0.938808322	0.926789803	0.937157867	0.940090688	0.937534855	0.9069462
cg00015319	0.036051029	0.138629193	0.083485395	0.164806093	0.460570014	0.265181621	0.218537794	0.323557793	0.307272235	0.231892995	0.308016032	0.343757486	0.27920214	0.511324444	0.294182928	0.341199672	0.251158995	0.288422039	0.277726179	0.197355587	0.116484702	0.190682919	0.098445878	0.120289496	0.294353798	0.098166848	0.129996476	0.135740038	0.213017306	0.115925529	0.174458744	0.132847669	0.184042675	0.194148476	0.175659063	0.12965915	0.159204532	0.063557918	0.139585979	0.171371269	0.331911208	0.249709555	0.21068851	0.183155541	0.126296996	0.112309758	0.178708554	0.094481893	0.193040576
cg00016215	0.889680218	0.887433203	0.822810403	0.885981765	0.870360641	0.863883978	0.86818153	0.8775896	0.895339966	0.871852344	0.865640238	0.845730905	0.882200272	0.881326084	0.890624747	0.882341698	0.888098465	0.889034308	0.884357408	0.898421662	0.836558846	0.886043805	0.876886893	0.867486026	0.886722791	0.830188292	0.907215107	0.892955516	0.780411816	0.897564612	0.894987495	0.866473907	0.869636333	0.877304152	0.89848916	0.892122476	0.869520027	0.893626303	0.87861296	0.88041275	0.872305346	0.833905886	0.850423275	0.820530379	0.875351287	0.832480493	0.894358453	0.896029704	0.840214472
cg00017571	0.47666593	0.476148028	0.480569574	0.469312216	0.486003102	0.480879375	0.489809589	0.493394981	0.484502621	0.502147996	0.496527994	0.485893175	0.480876203	0.490575599	0.486434889	0.480586037	0.485694661	0.48377472	0.48125777	0.47564836	0.492359745	0.487362977	0.480908515	0.497117858	0.488719885	0.484408493	0.45900887	0.493327787	0.482777248	0.473327862	0.475372489	0.476417405	0.476103549	0.484391835	0.48070627	0.477103637	0.473079391	0.487804186	0.481249732	0.492626002	0.481882776	0.492010356	0.469325541	0.508230754	0.485227586	0.485784995	0.502064387	0.474760194	0.48228986
cg00017737	0.078325588	0.088724154	0.122299654	0.150331004	0.105280641	0.083729267	0.093588073	0.085951999	0.085229975	0.229096269	0.085967712	0.337276248	0.09941768	0.103504041	0.082040476	0.103565266	0.120185725	0.088358358	0.097353577	0.077285183	0.10226602	0.107809082	0.075183288	0.089239956	0.100374838	0.088188337	0.08555855	0.10950487	0.094531824	0.095276956	0.090199784	0.085104225	0.089949913	0.138158005	0.100418344	0.080360512	0.156772326	0.079938968	0.06440069	0.089224293	0.10672269	0.087864042	0.071328658	0.094812597	0.094700005	0.10328278	0.071996398	0.097517041	0.086664967
cg00019068	0.946360298	0.939750919	0.901466298	0.941579558	0.926124359	0.933102142	0.934115323	0.936872979	0.937353028	0.931915752	0.937922401	0.927283261	0.9387575	0.933497863	0.944357625	0.934689439	0.93378189	0.93613767	0.936423203	0.937831314	0.947223232	0.940516116	0.936728019	0.946647643	0.937557258	0.942205597	0.944174379	0.942689823	0.935971895	0.941815483	0.945516866	0.94400104	0.930079132	0.942062489	0.945985048	0.943418271	0.941040909	0.930737976	0.924517494	0.937247059	0.928337865	0.91952877	0.921102343	0.925731401	0.938509131	0.911799396	0.937428323	0.940541192	0.920008508
cg00020468	0.965289545	0.964071788	0.967625382	0.967024072	0.966759123	0.957133301	0.966806661	0.949351115	0.948785866	0.963387912	0.971754726	0.965317811	0.955432084	0.956714057	0.956608365	0.942283833	0.958439942	0.96871544	0.959254654	0.964381417	0.963292598	0.957705505	0.956570751	0.955338399	0.952144918	0.961620766	0.956887516	0.963468064	0.968913173	0.966269566	0.958199909	0.963281157	0.974944896	0.952042497	0.952685451	0.953384839	0.963351454	0.948492527	0.959412312	0.961980513	0.939779423	0.928417403	0.950052416	0.970279257	0.958955796	0.962940302	0.962196167	0.957359503	0.950587513
cg00021588	0.954967852	0.950887985	0.917000694	0.951029916	0.94896289	0.945676851	0.948022999	0.948908856	0.949906176	0.954509545	0.942293979	0.946560496	0.948140546	0.933951909	0.955510651	0.94655056	0.946484431	0.951953749	0.949722139	0.954875432	0.954342777	0.950207505	0.952299852	0.951045252	0.95225317	0.953906564	0.954597499	0.950260077	0.945384806	0.949899033	0.947886779	0.952340782	0.942435699	0.947721702	0.946445787	0.947887439	0.955344899	0.95036025	0.955144303	0.947866182	0.953955067	0.933054912	0.940163453	0.944528851	0.948672323	0.93835934	0.949927149	0.952843095	0.936333566
cg00022035	0.960519017	0.965990561	0.962600125	0.968729993	0.899072543	0.941600054	0.95402787	0.865635419	0.89902689	0.956080778	0.923631195	0.867574037	0.918275411	0.925461196	0.93303992	0.910907992	0.944479408	0.930132758	0.940745518	0.960052474	0.955509726	0.959913672	0.959925108	0.964172443	0.954122488	0.959856817	0.957670302	0.957413315	0.959353099	0.95716914	0.949803649	0.955002147	0.968028932	0.95523994	0.960256201	0.96825875	0.959621896	0.956225824	0.959771187	0.944117587	0.904697705	0.935859187	0.921637079	0.924534766	0.949272098	0.927816674	0.925125066	0.946673313	0.935721143
cg00023292	0.897072261	0.892182879	0.895551075	0.874659507	0.909145682	0.9023142	0.900064477	0.912257878	0.906796085	0.914872328	0.905562985	0.92089572	0.904454653	0.911997808	0.925028096	0.898097648	0.90197549	0.877814514	0.898411287	0.894934325	0.900046377	0.894404717	0.908492622	0.891314085	0.896103366	0.879993487	0.883979584	0.888457086	0.890751291	0.886705436	0.874186143	0.87915742	0.907515779	0.89018028	0.883548757	0.893056279	0.852455473	0.864780717	0.875553766	0.879443172	0.900314536	0.876720676	0.901226384	0.880632949	0.862578118	0.856047978	0.879454959	0.889501984	0.843871124
cg00024300	0.924886024	0.902259134	0.870964566	0.912565912	0.906317702	0.907056714	0.923604195	0.889230377	0.911299998	0.887136008	0.917746109	0.901048624	0.920066982	0.907516177	0.915301619	0.922251526	0.897506929	0.896286677	0.907832746	0.90203701	0.926432638	0.90385254	0.909687079	0.920921769	0.904310668	0.908048619	0.911078573	0.913204964	0.893872826	0.914234286	0.911391711	0.911484859	0.908504507	0.902955969	0.911842676	0.914828231	0.901698339	0.903722247	0.896918807	0.912469495	0.870865805	0.872081609	0.891333689	0.901432544	0.878219473	0.893675147	0.91096306	0.912337663	0.895479692
cg00027863	0.048799493	0.328668285	0.416044131	0.288447226	0.864904442	0.721502981	0.348964507	0.938493044	0.869291541	0.58423851	0.92533434	0.945979136	0.723583894	0.909592275	0.777492216	0.739177744	0.631455163	0.641603753	0.638905306	0.417558705	0.192266815	0.440560231	0.364358367	0.258826176	0.507649034	0.312940901	0.327640981	0.278034413	0.358844536	0.428455468	0.47144049	0.339233945	0.44527366	0.415587328	0.350180556	0.459817142	0.256758222	0.244482458	0.332821753	0.445623369	0.896399732	0.58298853	0.942345228	0.512059135	0.271383871	0.463913113	0.504567906	0.196832831	0.471487069
cg00027948	0.827024489	0.803309988	0.741799737	0.78950756	0.755878159	0.761850553	0.750175069	0.783600259	0.717582549	0.793228279	0.78632273	0.775981269	0.768809259	0.789708291	0.777406477	0.818339567	0.794647971	0.791179527	0.787736873	0.824986201	0.80162237	0.807001557	0.762235936	0.833516371	0.762244176	0.759257229	0.82483084	0.846908172	0.808520139	0.7758367	0.752263327	0.792031129	0.76208849	0.778685434	0.788230509	0.76891051	0.83279678	0.823280999	0.782606923	0.816974138	0.768489208	0.803015051	0.682455477	0.731149724	0.774115986	0.743454728	0.815807169	0.843066236	0.800665457
cg00029553	0.795341517	0.679129379	0.773151398	0.667697473	0.838790687	0.853954682	0.789206439	0.804684626	0.830506598	0.808776551	0.899877138	0.83810251	0.839327118	0.85388997	0.809712059	0.818669903	0.799410826	0.812773372	0.735788111	0.745910819	0.756813966	0.698850737	0.85349861	0.919742363	0.830235416	0.696730544	0.689909587	0.856885426	0.86828138	0.722632428	0.705757696	0.674289425	0.74090019	0.703125827	0.588248705	0.767977539	0.707978043	0.917503792	0.777302316	0.910418786	0.788479989	0.847636236	0.782197974	0.767666647	0.642579325	0.843571542	0.813200377	0.789095028	0.894074406
cg00029755	0.937919979	0.899462651	0.871753541	0.88807231	0.798681151	0.769428721	0.886452346	0.750361158	0.757553081	0.823385544	0.782696359	0.798389582	0.780245152	0.727837508	0.79540201	0.808200699	0.810403487	0.850101728	0.795468315	0.873198863	0.915995892	0.863648264	0.892748123	0.915351468	0.799370132	0.845857156	0.884906667	0.908494454	0.866851994	0.842789258	0.79747169	0.899801626	0.869423242	0.88514684	0.872094146	0.800912908	0.876683223	0.881114829	0.873633924	0.867776871	0.731881712	0.818120303	0.805600293	0.853892265	0.89828636	0.869883912	0.827861355	0.90458833	0.839586872
cg00031262	0.773892176	0.772660336	0.640184499	0.772740853	0.715716901	0.73863771	0.776323847	0.7310822	0.780895038	0.754615019	0.773556086	0.741891219	0.730609764	0.733450387	0.728418653	0.734611159	0.792973877	0.76207153	0.745793382	0.766854907	0.804443734	0.786264404	0.807800171	0.823659322	0.786505465	0.733533633	0.758587639	0.761374009	0.743129358	0.808796948	0.758244352	0.77908296	0.76005671	0.766917207	0.756496611	0.751986878	0.76769163	0.767330166	0.759839459	0.808260268	0.677013427	0.734610523	0.68258435	0.746178053	0.747764294	0.778846218	0.758440341	0.809520813	0.747734713
cg00032045	0.869107685	0.869123423	0.859813417	0.837722583	0.878706949	0.905848725	0.871373509	0.927770152	0.90361495	0.867277515	0.903562884	0.905059082	0.884125216	0.893195224	0.888751513	0.880858478	0.847610985	0.89174813	0.879511081	0.848413326	0.839569446	0.859585812	0.860395497	0.871897458	0.862196093	0.837734268	0.84262975	0.852901962	0.813472513	0.864565976	0.835071514	0.869588622	0.869260139	0.877059069	0.863135966	0.867183146	0.851887158	0.890200153	0.81236082	0.86832083	0.874580255	0.869773858	0.859499328	0.858418264	0.846551195	0.84787162	0.892693114	0.830445927	0.882800229
cg00032807	0.022304355	0.052276442	0.102491205	0.076440887	0.123100712	0.152912091	0.077666582	0.134216428	0.120004204	0.131055769	0.153714188	0.119198831	0.188561307	0.260593287	0.175600386	0.228348801	0.112323058	0.155842144	0.182596843	0.079413973	0.060291494	0.116108032	0.072599081	0.123467139	0.104707693	0.0638527	0.058908224	0.060923171	0.139955528	0.073804158	0.098203084	0.086081123	0.07336761	0.162008054	0.10843459	0.102735271	0.075607539	0.059804602	0.080433678	0.067199516	0.155829368	0.098385818	0.151775188	0.112607558	0.064220984	0.057226638	0.126763634	0.049834739	0.166749527
cg00032872	0.027222507	0.042372	0.056518194	0.038925307	0.113654045	0.08499716	0.048168521	0.153778144	0.097522132	0.486028639	0.138877655	0.481843404	0.092823613	0.091121598	0.099160375	0.113684837	0.088822748	0.072509662	0.078882063	0.047939355	0.030090534	0.049210363	0.042703536	0.036919972	0.061198965	0.035448554	0.034911347	0.036403827	0.039507919	0.049070261	0.060803998	0.03949376	0.046593738	0.038760034	0.040464367	0.049663951	0.034789192	0.034575508	0.041220776	0.047302674	0.139828885	0.05993602	0.080164676	0.060447721	0.033514685	0.043920682	0.064146179	0.036090982	0.061696889
cg00035308	0.94545137	0.934830201	0.95198521	0.952297415	0.959113092	0.956360071	0.945855238	0.948618994	0.95850526	0.953480465	0.960381789	0.951000154	0.947328904	0.957253185	0.947883122	0.950560075	0.947527126	0.946987993	0.930789885	0.932247742	0.942680729	0.946132096	0.944810339	0.943063792	0.93784387	0.923205349	0.948542756	0.932318088	0.946595959	0.951907157	0.930692871	0.949165549	0.940993932	0.924518913	0.93278366	0.922714644	0.948325087	0.936815083	0.96006014	0.952231155	0.945725708	0.943986328	0.935209211	0.953936503	0.941935389	0.916861597	0.951953873	0.93943867	0.937421949
cg00036621	0.901186345	0.899348538	0.773797265	0.89532006	0.873544179	0.882016683	0.865424478	0.894451434	0.900770301	0.906023107	0.878144407	0.88311669	0.899218776	0.8716047	0.908453396	0.902541767	0.892400278	0.892829049	0.890293368	0.898833926	0.908464794	0.906277244	0.896110203	0.879560511	0.900974454	0.89726036	0.92373165	0.898835817	0.905918957	0.89842064	0.903049429	0.897224609	0.852282408	0.893156608	0.898110064	0.899317888	0.925334585	0.923573641	0.921843829	0.915916182	0.921106359	0.890191746	0.89615632	0.89072223	0.917565159	0.859678309	0.921908561	0.924722753	0.892003456
cg00036705	0.933492527	0.958608297	0.958486442	0.963735011	0.970525478	0.961288096	0.951141494	0.97367437	0.957847439	0.954654217	0.970577295	0.971156946	0.970715046	0.971202843	0.958085385	0.960728807	0.958895481	0.966381156	0.963238646	0.960098054	0.943970086	0.960645939	0.966023457	0.966813226	0.953344277	0.906866799	0.964599513	0.971864159	0.966199573	0.941672589	0.928090617	0.929014623	0.962991099	0.927082588	0.961645442	0.937080636	0.942856125	0.936019477	0.943956647	0.954440722	0.965272075	0.959752459	0.950554419	0.959985555	0.949232686	0.962803936	0.965483652	0.94597783	0.945161794
cg00036709	0.039605274	0.043544567	0.041787079	0.037748928	0.063625016	0.066622949	0.039033266	0.062082432	0.072505279	0.051946022	0.061300163	0.049344235	0.057172263	0.075410016	0.052077238	0.061058661	0.062356544	0.044943911	0.053254991	0.052848516	0.049810283	0.047766095	0.051561886	0.045800258	0.062972694	0.051724236	0.055023686	0.04598862	0.055167807	0.052613561	0.058385971	0.059844699	0.053001967	0.050691754	0.059632148	0.054182908	0.045681944	0.042689672	0.050618254	0.054722018	0.071991337	0.056502065	0.046395295	0.047312181	0.047319218	0.043783734	0.064098975	0.046834796	0.054261748
cg00037013	0.152999551	0.138534989	0.110817375	0.143774177	0.133276569	0.148003796	0.108306488	0.186251396	0.145266884	0.168082719	0.171232348	0.175600052	0.127605534	0.155392142	0.126750658	0.116490681	0.123055725	0.127853141	0.149193084	0.125898145	0.127097418	0.146543038	0.125458846	0.145524208	0.123912931	0.125411786	0.142326629	0.113413011	0.128584017	0.11891386	0.129226395	0.129266386	0.146088313	0.10046545	0.112847487	0.122907537	0.111199407	0.126789313	0.122949004	0.127810827	0.115093309	0.112772196	0.101483452	0.104345635	0.149396234	0.123679951	0.100838553	0.089203723	0.116782428
cg00037518	0.865669381	0.852162675	0.706155492	0.846307048	0.804187644	0.82112213	0.812418314	0.830026545	0.845743366	0.864516634	0.813077735	0.833102456	0.82316241	0.7857051	0.846173836	0.842087246	0.839247293	0.825191294	0.833683101	0.844596178	0.866474051	0.839869042	0.841011183	0.824757817	0.857049235	0.850562395	0.867853921	0.811269961	0.850308475	0.842194057	0.841958932	0.859414652	0.785448433	0.81019185	0.827231426	0.830563156	0.888925497	0.872799147	0.873370438	0.862564783	0.871729161	0.808362611	0.819218201	0.811860161	0.874773339	0.794546243	0.864017405	0.864409654	0.810757294
cg00037619	0.029260132	0.139771151	0.139575102	0.078751847	0.57827189	0.450225021	0.136086203	0.745922505	0.505256009	0.196507848	0.606051932	0.684406105	0.493494636	0.618970899	0.547621462	0.562961616	0.465031373	0.462337817	0.387458028	0.197385753	0.065491846	0.191360094	0.175271872	0.063369368	0.356683625	0.113014867	0.109273573	0.139286741	0.152543304	0.218113415	0.332182094	0.17409873	0.205890363	0.186291414	0.155093334	0.198361932	0.06446688	0.045629783	0.093715942	0.176439788	0.653222704	0.364268175	0.239545603	0.381669529	0.094181917	0.206696166	0.291600727	0.041916231	0.239027653
cg00037952	0.487334971	0.522652587	0.486404121	0.51312379	0.571203678	0.571354118	0.510140911	0.576872989	0.594602625	0.516681986	0.578863491	0.559306005	0.581587692	0.551246361	0.542468069	0.559013508	0.530041325	0.548863547	0.530109535	0.498104092	0.488926081	0.526330864	0.499126878	0.487901834	0.507337851	0.506283615	0.507834396	0.481085824	0.514440495	0.50699047	0.543856029	0.52536031	0.519399022	0.518829304	0.511575969	0.525610958	0.505329844	0.487803984	0.499354121	0.527714106	0.559788539	0.523915888	0.560265927	0.521763434	0.532646025	0.50706718	0.558048966	0.48158686	0.492541782
cg00038038	0.634215679	0.56497087	0.515329154	0.67087884	0.657040994	0.606543104	0.646572996	0.623228933	0.643414069	0.478046573	0.624686924	0.47097198	0.664694809	0.649897938	0.645169951	0.634702163	0.626270757	0.615214404	0.60435529	0.706710049	0.719461631	0.650670596	0.544420038	0.647336007	0.620160509	0.569069104	0.649987307	0.572842588	0.746678788	0.575318263	0.61646883	0.548648681	0.688611716	0.609516549	0.556203576	0.690355757	0.564584239	0.542062702	0.579677658	0.491779904	0.608443487	0.563312507	0.587904427	0.61085903	0.631531721	0.621315559	0.664657816	0.503805426	0.629130145
cg00038306	0.95653722	0.958597913	0.917676425	0.956954509	0.954227066	0.952533854	0.952571381	0.96049423	0.9610007	0.961391277	0.957633488	0.954432333	0.954360112	0.94988672	0.961408383	0.955759369	0.957293466	0.95052251	0.953639033	0.957665794	0.961834917	0.956538795	0.955389076	0.957257575	0.957359134	0.953717783	0.961830188	0.953645314	0.949290111	0.955322996	0.959219366	0.954682404	0.948709056	0.955628324	0.956258609	0.952365264	0.960536404	0.961081722	0.95996482	0.955969414	0.961747008	0.933425081	0.948685422	0.943609432	0.95695611	0.940129088	0.956376504	0.961906888	0.943568337
cg00038376	0.931261	0.926256855	0.871057849	0.930788823	0.906801566	0.90491091	0.919697612	0.911853761	0.923562866	0.929926472	0.915964982	0.921271142	0.910522074	0.907799538	0.912802321	0.896947168	0.9106591	0.918936954	0.910916745	0.927180973	0.930786882	0.927325164	0.923649797	0.923397789	0.928894639	0.922276378	0.93587818	0.928114988	0.907560066	0.922980921	0.921391578	0.929854924	0.918400158	0.917676323	0.924575934	0.92670264	0.927275592	0.925911852	0.918940998	0.918485302	0.889367514	0.901938713	0.896776472	0.901711183	0.918066658	0.892081312	0.910316514	0.921287228	0.890115571
cg00038849	0.656430917	0.586933666	0.570666564	0.61038862	0.475928676	0.462111903	0.573179947	0.581081865	0.424454131	0.495576844	0.471148053	0.462853261	0.541416349	0.351303214	0.451741309	0.501039843	0.562086613	0.600305392	0.467421142	0.627966514	0.589407882	0.627923284	0.58850072	0.615436704	0.579956252	0.655854895	0.657605994	0.608971369	0.59868973	0.523170411	0.60406419	0.570296707	0.542061428	0.45188473	0.591527341	0.502753456	0.563515523	0.522489015	0.531881863	0.550949692	0.446756927	0.571404686	0.528472709	0.538596174	0.592975561	0.523375432	0.535293384	0.659788182	0.589002843
cg00038872	0.848429003	0.876575386	0.854207844	0.901935467	0.894765481	0.918256614	0.866758704	0.905732967	0.918212536	0.88429892	0.927025941	0.916978243	0.897569182	0.893629278	0.905380798	0.906802197	0.885969833	0.906331307	0.890375498	0.871308149	0.877039034	0.912866918	0.888881208	0.911049745	0.901252893	0.819303958	0.873666355	0.878626608	0.879596101	0.888003977	0.862881006	0.876105275	0.878267375	0.894282478	0.865250031	0.818353338	0.870077229	0.905753164	0.876444082	0.910321811	0.903889669	0.875487649	0.870701908	0.874332391	0.848465123	0.907941386	0.896979035	0.903414928	0.901013931
cg00038955	0.950615385	0.956220847	0.942148944	0.94495955	0.960546591	0.944910011	0.940481104	0.962484577	0.962102744	0.955550632	0.959907491	0.963428266	0.955494318	0.958131954	0.947680711	0.95657089	0.957097059	0.952450062	0.952666168	0.944050087	0.935363891	0.954067743	0.898595042	0.925556799	0.946077632	0.953689999	0.90798391	0.899655555	0.91224986	0.916070325	0.944227647	0.938279722	0.937789516	0.941376477	0.938801761	0.950803143	0.926610053	0.925564272	0.948089602	0.925191492	0.963908351	0.950435869	0.95659733	0.945365987	0.926155859	0.932891753	0.950738128	0.94271748	0.936199831
cg00039845	0.691364873	0.768179441	0.709745783	0.723400904	0.778855305	0.74007105	0.764599764	0.731776962	0.784463268	0.773924072	0.835838451	0.735618848	0.762736838	0.771675042	0.729144358	0.713424408	0.762625195	0.786702793	0.720536505	0.592281267	0.748734184	0.752150345	0.755579097	0.791189466	0.782001097	0.71792009	0.709412788	0.703194233	0.751013544	0.742599261	0.747752671	0.750730528	0.776946898	0.793307802	0.750928356	0.741844901	0.705952769	0.737023198	0.646090144	0.74989074	0.782911602	0.755188911	0.756442734	0.761207223	0.718658355	0.76686313	0.740444257	0.766900952	0.710048702
cg00042664	0.326050599	0.557190612	0.598166474	0.5212456	0.906712623	0.837177364	0.634183131	0.918077057	0.904650811	0.649186657	0.908100341	0.902585037	0.849353258	0.898321246	0.875608148	0.860279929	0.835863424	0.836947846	0.815791763	0.626761512	0.494829467	0.570244579	0.647225115	0.582447751	0.721730935	0.546931723	0.534704239	0.538377196	0.609056977	0.681648948	0.63088729	0.589204579	0.645367303	0.672543987	0.673780374	0.649967759	0.568376306	0.460503473	0.605259155	0.769466723	0.888451568	0.742111966	0.904108697	0.789345862	0.567691906	0.711654334	0.735127179	0.492468136	0.695297201
cg00044472	0.203261044	0.187348931	0.154665349	0.224409896	0.113985322	0.135323382	0.160175602	0.12238406	0.160703893	0.148039917	0.116770167	0.133100245	0.183966286	0.133901158	0.16895962	0.159018281	0.155009152	0.192442129	0.133054333	0.18288511	0.223171259	0.184474461	0.215553509	0.131179023	0.185534215	0.193876093	0.227154786	0.152868396	0.206226987	0.155549004	0.142420912	0.196037917	0.247947292	0.175618878	0.194972952	0.193614923	0.167778781	0.156319765	0.169812837	0.1576757	0.142592647	0.176091052	0.126163442	0.138509596	0.179725298	0.128173682	0.125817224	0.103321016	0.126810398
cg00045146	0.230208559	0.220168594	0.297126171	0.242526837	0.248708212	0.26254679	0.255501799	0.254061969	0.270309319	0.268960506	0.269093488	0.245308441	0.26919746	0.249931358	0.25374243	0.284470197	0.308755557	0.219300871	0.289496115	0.238164422	0.275481676	0.349241168	0.302646814	0.260521086	0.285586804	0.292723449	0.288625241	0.234780591	0.292474704	0.218016429	0.256487533	0.23653064	0.273424286	0.312246907	0.267653719	0.281703561	0.270152945	0.198968413	0.195742237	0.239930018	0.24873891	0.312931151	0.245925093	0.296912254	0.273530786	0.223544149	0.233027246	0.245060941	0.282767406
cg00045149	0.051610597	0.061927236	0.048490673	0.0463893	0.044700754	0.047590924	0.048152727	0.050682631	0.053175569	0.042560169	0.047716942	0.043152889	0.045778272	0.044315196	0.053545601	0.049395987	0.051005511	0.046433911	0.05190722	0.043549704	0.055844161	0.052876136	0.063239491	0.047733906	0.047638016	0.054456196	0.062623985	0.063431986	0.054597581	0.047804958	0.047683053	0.048194103	0.065819183	0.056842516	0.055066317	0.044362317	0.048987756	0.042434885	0.04953393	0.047490543	0.047415701	0.046174928	0.045431173	0.049964657	0.059066844	0.060256232	0.050574226	0.06294845	0.050718578
cg00046033	0.468523235	0.455772297	0.537312452	0.420929357	0.561823798	0.525723637	0.477514967	0.604619681	0.635569673	0.497371505	0.648324666	0.530325869	0.560232917	0.569795249	0.598365515	0.513829302	0.555859897	0.516098994	0.554108129	0.490491898	0.546092513	0.543474239	0.449551977	0.50649806	0.476069774	0.43936216	0.452716464	0.461517453	0.452251397	0.440911079	0.544296509	0.441365234	0.442522976	0.487584466	0.490109236	0.4689697	0.29723922	0.546197958	0.47920806	0.5310652	0.600690631	0.506025488	0.686161862	0.525198244	0.471532853	0.453128065	0.528691857	0.412464668	0.430562834
cg00046073	0.034829771	0.054878536	0.033630318	0.044314396	0.064873812	0.033635631	0.095626462	0.048117275	0.041552154	0.045716764	0.061265773	0.076059456	0.030622162	0.085571212	0.075241584	0.0431566	0.046104035	0.057451914	0.046185757	0.039899213	0.054948554	0.061805529	0.045363284	0.042773506	0.048963043	0.047831296	0.07795376	0.064657223	0.061819396	0.037625888	0.079220083	0.042900153	0.034670167	0.11560565	0.059327524	0.036320205	0.040008986	0.033339375	0.035989509	0.036098765	0.060369457	0.048542279	0.050296054	0.040235641	0.060089354	0.052179147	0.044759499	0.050652456	0.041876483
cg00046146	0.615918563	0.620606	0.53415401	0.554808088	0.580494742	0.640907371	0.585962545	0.529613309	0.632723497	0.648360756	0.620627294	0.592406053	0.613146086	0.555647861	0.624702614	0.593701971	0.637432257	0.641317814	0.608978947	0.581786427	0.622774794	0.605996157	0.648133538	0.61667951	0.608366552	0.577350791	0.533546358	0.625430565	0.613575983	0.617333583	0.576261027	0.632223578	0.575677198	0.594244615	0.615517488	0.649516436	0.60226818	0.618886852	0.617594148	0.687357961	0.570158098	0.544780041	0.518714289	0.57524539	0.600940821	0.584515718	0.63912799	0.645695952	0.596919218
cg00046614	0.611952507	0.591958458	0.543856812	0.660741937	0.423653169	0.44401059	0.667185424	0.446069744	0.460929012	0.514581063	0.40285464	0.377633895	0.447405236	0.42702223	0.45711741	0.447662265	0.501472641	0.520244257	0.525561464	0.564496224	0.636340215	0.578717257	0.636816747	0.635704357	0.527368173	0.546552645	0.607426135	0.664896518	0.64123936	0.536752414	0.538839548	0.644138395	0.70454372	0.685435843	0.594219887	0.581552767	0.638456624	0.578274822	0.592075399	0.651979504	0.37587521	0.51597607	0.332767101	0.555488716	0.625137954	0.6444665	0.519366717	0.660552652	0.552721121
cg00046850	0.013120828	0.015644168	0.012274628	0.014082811	0.014260683	0.014748361	0.012363855	0.014062136	0.014679078	0.0135443	0.013480133	0.01333558	0.015125073	0.015523941	0.015051626	0.016180483	0.014209784	0.015863475	0.016279158	0.014189225	0.013276746	0.013924256	0.015208377	0.013814025	0.014330511	0.014229369	0.014826171	0.015840057	0.01339398	0.013774616	0.012766476	0.013108975	0.013677864	0.012489216	0.012959749	0.013576364	0.010684833	0.0102959	0.011153387	0.0113038	0.011678426	0.011947425	0.010577631	0.010656864	0.012759808	0.013027988	0.011452101	0.013293773	0.011891891
cg00049527	0.949659493	0.918918622	0.948218752	0.9361604	0.963329303	0.955019408	0.941808622	0.959663128	0.965380469	0.943687928	0.966694843	0.959937792	0.95496571	0.961175291	0.962067088	0.958521777	0.963928982	0.96218418	0.95112434	0.94203031	0.949379096	0.945899248	0.949074296	0.959895449	0.954618323	0.936188324	0.93172133	0.936851478	0.950239159	0.948564965	0.934206777	0.951829163	0.947218541	0.949257636	0.942963513	0.955704892	0.933130591	0.942903213	0.934333138	0.950884821	0.960577699	0.947575406	0.956143004	0.956665343	0.922066961	0.944466833	0.951027026	0.938906063	0.939426257
cg00049718	0.013421286	0.013802739	0.012888713	0.012778691	0.012579832	0.014836972	0.012178838	0.01192429	0.011986516	0.015566576	0.012435513	0.014304473	0.015888608	0.012180846	0.012621074	0.014941977	0.012081874	0.012928806	0.014004656	0.012721253	0.012804584	0.013323525	0.012520685	0.012622343	0.013869309	0.012274097	0.013742503	0.01260956	0.012308284	0.012462349	0.012086795	0.01228153	0.011765401	0.011956662	0.012211616	0.012248799	0.010048196	0.010573552	0.012060099	0.010455319	0.011049716	0.011456566	0.010385148	0.01107804	0.011010693	0.010376217	0.009658102	0.011537263	0.011345183
cg00051709	0.100339193	0.218957935	0.376939016	0.160781869	0.584595081	0.477244211	0.242635901	0.746174988	0.536281982	0.333706724	0.604622869	0.629108267	0.510331567	0.633551594	0.588330101	0.59478318	0.41761691	0.47415098	0.434660806	0.216040065	0.129399704	0.316853166	0.241681049	0.168600102	0.373522689	0.199718318	0.200024626	0.209521057	0.217941037	0.323744325	0.400860208	0.268038174	0.22637936	0.395677941	0.236742754	0.336806881	0.189261639	0.160288283	0.218905604	0.282969053	0.516192772	0.415259133	0.624950337	0.359214033	0.188601468	0.307415523	0.358210103	0.125897792	0.338845687
cg00051782	0.064578926	0.07166504	0.075401564	0.074266435	0.064114244	0.065673972	0.070893701	0.073074644	0.076894234	0.062225957	0.070786597	0.058115164	0.065257976	0.064430015	0.067864344	0.059517801	0.067246429	0.072766936	0.069085999	0.074184163	0.065653083	0.069575763	0.07486392	0.071841927	0.064877238	0.07307038	0.075261393	0.075505763	0.0664015	0.070662562	0.068279305	0.06041608	0.063761216	0.072889185	0.06958335	0.067222643	0.060633099	0.0655289	0.064403932	0.061269591	0.062923009	0.060629621	0.07000386	0.059170081	0.064983518	0.070193457	0.06764955	0.062571666	0.067581487
cg00054169	0.058630616	0.152658568	0.111970286	0.153351115	0.249262416	0.225071717	0.123896573	0.207074234	0.190867984	0.290704775	0.23200312	0.281352567	0.173686232	0.276192749	0.32660497	0.276509589	0.251231038	0.227408008	0.214233116	0.180916667	0.140418786	0.152585384	0.111944068	0.090890185	0.21323207	0.124535355	0.195143627	0.141652342	0.104750589	0.211870672	0.159104146	0.108809034	0.129191024	0.179145914	0.119126394	0.126982056	0.0969543	0.064636163	0.136192651	0.115630969	0.23940692	0.220958435	0.243031059	0.104613766	0.134224809	0.119226547	0.16873164	0.0645475	0.123219128
cg00054831	0.90347238	0.907095905	0.88052873	0.915344529	0.931686293	0.948410619	0.933407482	0.953798762	0.958613387	0.931919472	0.954772516	0.872019585	0.944035641	0.900803154	0.939823411	0.923354866	0.930831539	0.922896447	0.942156557	0.930665175	0.939453844	0.932173798	0.944409221	0.941426329	0.949839555	0.89015658	0.926479589	0.916565077	0.929986589	0.93340843	0.941952553	0.936773865	0.929769523	0.915664384	0.884685095	0.923045703	0.902737887	0.947495127	0.926704865	0.92337689	0.898992395	0.872514046	0.953500201	0.930287353	0.889570129	0.922800848	0.935872923	0.92978834	0.879690945
cg00055211	0.330525377	0.815645061	0.823836708	0.86854153	0.741883733	0.292242566	0.811841614	0.01948851	0.307754824	0.825040368	0.294168808	0.718134725	0.719409263	0.749455151	0.765473419	0.746994572	0.309736592	0.017738767	0.737717955	0.783635334	0.835669845	0.832016328	0.835468292	0.82128095	0.761032955	0.72490454	0.851148234	0.835495719	0.331911244	0.748068428	0.738936602	0.800570581	0.329370722	0.769511064	0.798654969	0.797179327	0.761551036	0.830165657	0.015887601	0.290015223	0.68712004	0.737722038	0.64294875	0.65980835	0.848698473	0.266530824	0.749861662	0.849173939	0.815055955
cg00055619	0.039137112	0.201670171	0.040709719	0.18007178	0.376243475	0.273927621	0.250167647	0.260251648	0.314081334	0.095862618	0.404505609	0.312149242	0.261065949	0.326167019	0.153738632	0.275055735	0.25706629	0.315653613	0.15580316	0.143241875	0.094179342	0.055270621	0.078411554	0.054792705	0.097884229	0.064993176	0.164457361	0.046610161	0.128474011	0.074764504	0.096090611	0.068694531	0.066219042	0.116275055	0.03903894	0.046268404	0.033363737	0.030044916	0.062604396	0.260903919	0.300013597	0.088262887	0.222430963	0.29397073	0.198115786	0.16178945	0.143534165	0.030417618	0.149359519
cg00056578	0.130405028	0.147758075	0.10862868	0.195365827	0.098669746	0.120232294	0.113925537	0.075985508	0.11013647	0.099820733	0.089604307	0.081089814	0.131425739	0.112329521	0.137020778	0.126831024	0.129932532	0.156438004	0.141087627	0.110745538	0.156454435	0.127542854	0.193799119	0.154041038	0.170602061	0.178217923	0.17830761	0.186653867	0.141087144	0.155498159	0.148642489	0.124092216	0.116092541	0.150090965	0.144750457	0.163136684	0.165455128	0.150980962	0.133507045	0.213569722	0.096441662	0.135668469	0.090073024	0.08700192	0.178814042	0.093325833	0.127566211	0.190122146	0.140055386
cg00056596	0.425732953	0.407174636	0.326033727	0.374908307	0.441835264	0.466080558	0.58663782	0.323338695	0.429683883	0.654404231	0.427391561	0.583248144	0.386039804	0.436133411	0.403773432	0.399125559	0.48928662	0.522550265	0.462757157	0.470348129	0.55439206	0.412869066	0.680267657	0.509871132	0.368450735	0.272037165	0.422091411	0.542083359	0.502674132	0.479049821	0.341403142	0.559166508	0.530968166	0.445282997	0.558551175	0.342810545	0.409869233	0.51343065	0.4504498	0.50315765	0.377370883	0.264409098	0.321419862	0.514266743	0.562192599	0.593001167	0.466234962	0.608654952	0.448077344
cg00057767	0.765532916	0.83697609	0.827062195	0.825860962	0.894738066	0.907027448	0.847456716	0.908957252	0.89224912	0.881798221	0.933667489	0.84001907	0.901598897	0.882912982	0.895575345	0.882881522	0.886255491	0.864791054	0.856482526	0.801781617	0.821152982	0.868174943	0.856688047	0.853556718	0.842982028	0.708401563	0.81530921	0.86904148	0.879831897	0.819399129	0.793412681	0.827803278	0.901814575	0.837498429	0.77343739	0.827183684	0.845181305	0.866128888	0.857641792	0.887575185	0.904004028	0.908981154	0.92262235	0.896451914	0.823139124	0.865917188	0.864222014	0.794699525	0.847128705
cg00059117	0.854992052	0.843292754	0.867180464	0.854981706	0.835289673	0.872325685	0.817592074	0.858112188	0.863194103	0.88804944	0.846247327	0.873492072	0.855124116	0.832526103	0.832985934	0.844181669	0.867660052	0.846639719	0.864630042	0.868015136	0.83988449	0.863508502	0.886374834	0.870609119	0.847623311	0.831956587	0.843055326	0.833721308	0.844433253	0.871689674	0.85166136	0.848296509	0.863978501	0.869643045	0.810907021	0.882901135	0.840880924	0.877006644	0.837513667	0.860590472	0.854196713	0.838175712	0.807934174	0.823987107	0.831915396	0.84893555	0.832492826	0.845219237	0.851216861
cg00059486	0.136543218	0.139060172	0.145478866	0.211026246	0.146824151	0.136988	0.129302658	0.106645257	0.13943802	0.199596703	0.129136978	0.175197893	0.181691231	0.175685925	0.175295976	0.163715223	0.159377038	0.142071125	0.204048205	0.152904003	0.181736215	0.133023073	0.162078352	0.1043274	0.161928483	0.130352634	0.117970909	0.171203136	0.146624611	0.103782263	0.121664866	0.125750272	0.109022329	0.178290791	0.161164835	0.148370319	0.106577781	0.136579012	0.165461556	0.158587756	0.140678104	0.1072636	0.120875916	0.147134802	0.160755772	0.161469005	0.208361145	0.141001849	0.146856983
cg00059897	0.901030762	0.898061318	0.815672399	0.901877222	0.869647542	0.875568283	0.887482516	0.888884022	0.896076694	0.903262294	0.877383354	0.882623019	0.894378106	0.86750764	0.901678206	0.891317808	0.890203961	0.885173896	0.894430528	0.89707557	0.907968018	0.892303928	0.898918469	0.893599798	0.893438105	0.892174831	0.912210258	0.895987211	0.893128504	0.894689045	0.899243602	0.902227993	0.885315118	0.897455385	0.896482105	0.890426903	0.919164257	0.913646911	0.908734746	0.906199211	0.911184931	0.870032015	0.875145714	0.872707036	0.910201555	0.866743558	0.912422761	0.916463242	0.88272525
cg00060304	0.055433234	0.056196605	0.051407038	0.07094702	0.053850754	0.061624741	0.053048008	0.046088308	0.066094785	0.099189159	0.055833488	0.074470591	0.048045935	0.051688467	0.053197794	0.067338228	0.051811127	0.058396013	0.062886261	0.058168457	0.075388769	0.051127858	0.056034646	0.060918847	0.044309824	0.056513668	0.058234477	0.058680604	0.079437871	0.04462895	0.073299593	0.054893522	0.055002698	0.067393308	0.07418032	0.047197488	0.048543665	0.05883737	0.043968254	0.061717835	0.044113821	0.062247239	0.039960561	0.061978103	0.054396694	0.057973789	0.050795455	0.064922493	0.043824659
cg00060633	0.865601534	0.849587198	0.661258624	0.841482616	0.766779445	0.814717605	0.794873259	0.798720097	0.84216278	0.873358508	0.816352123	0.812018247	0.822465295	0.767401432	0.848596354	0.832962147	0.833874605	0.833274667	0.833922584	0.851061846	0.871599954	0.861605967	0.843925546	0.845228747	0.843986341	0.854730413	0.884724349	0.841256689	0.817379345	0.85065618	0.84097272	0.861719351	0.781698473	0.824880558	0.85440072	0.840212107	0.882195989	0.8798269	0.852767674	0.86640786	0.869499039	0.825030513	0.744864348	0.81252579	0.877858579	0.801186654	0.866475228	0.893517319	0.829471895
cg00060978	0.827629842	0.775802919	0.95072214	0.817555595	0.78746083	0.962355378	0.792936684	0.954189647	0.966125393	0.964175698	0.958474126	0.739195407	0.958371859	0.722471077	0.95792939	0.958163883	0.769700043	0.765171396	0.953393541	0.797649988	0.824851433	0.961151715	0.96408996	0.832664789	0.954833847	0.948213508	0.813395418	0.945457614	0.796191127	0.953780823	0.951162349	0.813690874	0.963038125	0.960246465	0.952176419	0.953955502	0.953892707	0.933164173	0.962277726	0.833254863	0.724113437	0.785682588	0.956577923	0.952734718	0.724861218	0.921757232	0.953719784	0.953641215	0.95439131
cg00061093	0.073705549	0.096477717	0.077123456	0.084215621	0.072624852	0.093959261	0.094610243	0.236644093	0.065430257	0.590875778	0.077198639	0.581412598	0.079271751	0.067208116	0.078477314	0.065839318	0.087084948	0.079270327	0.084226814	0.124818854	0.08540366	0.092245828	0.072936565	0.077405982	0.06217397	0.074678579	0.072653424	0.073778739	0.087674178	0.066880144	0.066501156	0.129954141	0.11467296	0.078554393	0.080672022	0.075570995	0.075860241	0.070103428	0.105960678	0.098174137	0.070745278	0.077427013	0.061751485	0.097217676	0.089723867	0.088013892	0.064384857	0.085546163	0.060718508
cg00065997	0.82107296	0.833801967	0.894034056	0.826578664	0.740211157	0.923294238	0.814391836	0.930067198	0.942548771	0.927997057	0.925675768	0.726690732	0.936715866	0.767635832	0.950706744	0.932703089	0.773448743	0.794986883	0.935166006	0.835231999	0.785367941	0.922295423	0.898607626	0.816019784	0.9255572	0.90607262	0.807365616	0.922848536	0.796661365	0.913451701	0.894756013	0.801024821	0.864354589	0.893572139	0.925721902	0.91438598	0.898458037	0.872806214	0.917655322	0.828226911	0.739057157	0.809657949	0.928633086	0.912588116	0.844935326	0.922522209	0.92223127	0.899870961	0.900284019
cg00066554	0.487353924	0.598757982	0.592913489	0.488633812	0.865147406	0.773409919	0.603028159	0.898639349	0.878307306	0.750064419	0.912566764	0.913038413	0.768474684	0.881911113	0.805738148	0.796185536	0.697111471	0.71156919	0.689971106	0.551860181	0.509541594	0.595913851	0.584490101	0.657628808	0.657754065	0.473434219	0.537373067	0.564099367	0.61131972	0.610597428	0.601852424	0.561733892	0.622090506	0.58885645	0.526191886	0.578379509	0.514910933	0.62470538	0.564361077	0.626996528	0.880645832	0.660448799	0.88889695	0.669102278	0.483548193	0.679250365	0.70088767	0.549910031	0.678423124
cg00067370	0.134155463	0.318651354	0.586384712	0.264521606	0.862421892	0.759650507	0.432788197	0.88929262	0.881949035	0.681299756	0.88551717	0.887074285	0.819211673	0.858208361	0.850606624	0.821018364	0.724468699	0.722040816	0.748094273	0.476189153	0.225294793	0.476254784	0.465257388	0.281315825	0.638769684	0.327260629	0.292586301	0.340906513	0.404869155	0.590932129	0.617583991	0.377600499	0.513350614	0.600011959	0.414482147	0.514212083	0.316385255	0.219413757	0.400722761	0.49139689	0.889885239	0.593791617	0.871215799	0.673748196	0.342892786	0.552202139	0.575264493	0.248679447	0.546799048
cg00067520	0.935604548	0.928500446	0.927648602	0.942974071	0.948449814	0.944490341	0.943927231	0.955659997	0.953189425	0.949315653	0.947060236	0.947622334	0.952098823	0.95341602	0.953209501	0.94037974	0.947708228	0.935612991	0.944776683	0.93329822	0.907736948	0.948934748	0.933785964	0.928914086	0.937003879	0.93531882	0.936525583	0.936855732	0.93658418	0.932225336	0.946468237	0.936913211	0.940420772	0.94109873	0.932645531	0.918118435	0.935380315	0.929098723	0.935627619	0.933533038	0.948161756	0.927121644	0.939065146	0.932639613	0.933844396	0.910589448	0.942248535	0.9179206	0.919540182
cg00067701	0.949839	0.89536129	0.774488804	0.926052475	0.662537784	0.631268105	0.89402575	0.808038375	0.552807759	0.760559716	0.532717708	0.605393033	0.699433741	0.609369742	0.675020302	0.675172933	0.690326064	0.77139945	0.680310915	0.801212234	0.934584619	0.867985002	0.865962386	0.89840815	0.791638025	0.900807661	0.895732161	0.911834575	0.871323774	0.850009974	0.817929101	0.903999416	0.852363352	0.847279367	0.88252235	0.858794953	0.893166897	0.906725066	0.853701527	0.824808121	0.462317399	0.786515408	0.524009371	0.757383294	0.933904313	0.828635129	0.725921454	0.929978253	0.828192363
cg00067884	0.857429139	0.854981227	0.697487183	0.855946424	0.764511621	0.813368175	0.794872346	0.841562252	0.854372442	0.855261367	0.794545926	0.797622044	0.844045473	0.828055522	0.864034473	0.851214634	0.845343747	0.84778282	0.870292807	0.878609308	0.865369371	0.878452373	0.865074525	0.870893469	0.876034093	0.877962582	0.892090912	0.87418782	0.862939216	0.868538742	0.833843707	0.854501717	0.844626297	0.882134368	0.875542041	0.846794225	0.779984075	0.769615553	0.743939513	0.790209632	0.816122972	0.745816483	0.74594977	0.69252716	0.819575259	0.769258684	0.796048789	0.8396213	0.799974724
cg00068326	0.262969347	0.214002265	0.294440731	0.250376934	0.2532679	0.273874798	0.271903896	0.194694778	0.253161503	0.254058765	0.226628331	0.25790673	0.28642592	0.259558435	0.25906096	0.193738658	0.273921119	0.261510054	0.261357773	0.250055898	0.272164479	0.210828036	0.254617308	0.272071157	0.242202588	0.266366882	0.249798406	0.215781422	0.290042379	0.257899154	0.233063835	0.312831285	0.31108534	0.294601515	0.26098708	0.266976002	0.206796012	0.186097887	0.220142817	0.234372095	0.228215014	0.245670051	0.294503757	0.24188626	0.206824617	0.20608532	0.201859077	0.241219966	0.238695023
cg00068760	0.06532484	0.070142529	0.066777377	0.063142544	0.060771639	0.063977544	0.06300047	0.061234798	0.070372719	0.07888464	0.064925184	0.078768174	0.061306995	0.069280418	0.068613294	0.065477324	0.066721606	0.062263311	0.065126104	0.07158985	0.065848884	0.070047859	0.070957225	0.070314516	0.064413743	0.070238544	0.071678458	0.072417065	0.066427393	0.067048411	0.061873007	0.061430426	0.069164004	0.069602556	0.06593578	0.062539951	0.057798013	0.060975991	0.057636255	0.064720041	0.063910186	0.062998985	0.059798523	0.064682324	0.065450323	0.068431027	0.063501427	0.065832459	0.063235728
cg00069876	0.568805342	0.556052673	0.530731326	0.519787975	0.419387436	0.571318234	0.484347708	0.427324056	0.519949398	0.415306146	0.622001677	0.457666567	0.465351495	0.491293327	0.476280771	0.425748372	0.575116697	0.53560574	0.517262723	0.464684799	0.634370192	0.515402975	0.393458708	0.556065447	0.492272542	0.516328856	0.553847248	0.333728027	0.614890341	0.394050945	0.486157826	0.530832607	0.587898856	0.530201739	0.569134695	0.434905226	0.40060411	0.379385141	0.473662918	0.5142742	0.480716956	0.59043506	0.557282752	0.542801425	0.390250389	0.501790589	0.493477986	0.470182611	0.571940897
cg00071267	0.793527407	0.916936865	0.963416341	0.664443687	0.717283375	0.970318423	0.918777029	0.970742336	0.974134822	0.964654237	0.961807978	0.807022837	0.958807135	0.669462682	0.969978963	0.971495478	0.707754386	0.709302772	0.965353571	0.832435327	0.82271749	0.967757599	0.969843705	0.753522699	0.968439624	0.966801851	0.771590753	0.969195271	0.747736203	0.942113653	0.966598794	0.767486951	0.973118493	0.97143525	0.969921346	0.970077028	0.967924366	0.964199213	0.962073863	0.846418834	0.711277532	0.688779951	0.972617984	0.959109475	0.928054087	0.966135588	0.967293496	0.972233972	0.957861494
cg00071297	0.745490898	0.736279852	0.581657329	0.760328174	0.685434191	0.738217432	0.675787662	0.746115153	0.743626517	0.816172537	0.688391095	0.768481086	0.74345702	0.655444984	0.74393189	0.707283178	0.74878747	0.750351363	0.727368497	0.729751679	0.748834845	0.794296723	0.757207387	0.707194413	0.747047962	0.732851972	0.774233174	0.754141261	0.774045615	0.768326513	0.728218648	0.740639376	0.68001414	0.675686171	0.745408816	0.753484666	0.820938128	0.779297478	0.749444982	0.75324399	0.799817128	0.659918689	0.660831772	0.717318075	0.809718508	0.683137186	0.787314994	0.839844382	0.755488867
cg00072253	0.799548418	0.671087041	0.5019698	0.690465007	0.270440149	0.345083417	0.65623632	0.189791452	0.336495926	0.406482684	0.247513174	0.185245823	0.402355057	0.330667475	0.324484654	0.388082177	0.491137418	0.424364688	0.4724785	0.565270032	0.643227336	0.585905359	0.630916047	0.508123249	0.464804689	0.622526082	0.557832548	0.63386503	0.577261779	0.473539805	0.431454481	0.566861097	0.583817896	0.564347286	0.693634034	0.584416446	0.563798721	0.599615939	0.547902636	0.409085973	0.222795339	0.449065719	0.171011616	0.429490626	0.668124501	0.482301667	0.50208679	0.717935716	0.481665677
cg00072466	0.968624415	0.968680491	0.951485446	0.965195875	0.964633601	0.966170354	0.966314007	0.966920199	0.972541875	0.968353854	0.964695185	0.969340715	0.964498041	0.964655447	0.967518706	0.965285774	0.969175945	0.965470187	0.966656041	0.968631314	0.969419572	0.969290863	0.964226114	0.968132031	0.969215597	0.970340371	0.96717801	0.966170113	0.965948205	0.965490273	0.971306192	0.965787192	0.967702013	0.960658932	0.966002737	0.970234771	0.960915694	0.961772117	0.957893655	0.965493746	0.963102346	0.957876353	0.959144367	0.960321698	0.959352952	0.955482397	0.960308705	0.962580912	0.95321384
cg00072485	0.048281746	0.056348733	0.057127019	0.063355629	0.050460432	0.056195912	0.055714201	0.056991638	0.063468142	0.045879373	0.05800655	0.050492408	0.053755332	0.052334489	0.061733621	0.055994412	0.051593532	0.057443466	0.057228394	0.058697961	0.056701918	0.056244109	0.056857972	0.057386256	0.054071256	0.058138979	0.0499874	0.061913277	0.052559529	0.053293793	0.059328093	0.049308119	0.052281589	0.052041315	0.057399542	0.050330871	0.040137937	0.034899751	0.040614307	0.033087135	0.034407492	0.045526311	0.036535614	0.044719202	0.052243616	0.034076199	0.03715415	0.035421991	0.037785743
cg00073543	0.352863685	0.347517654	0.367061314	0.332416596	0.350328055	0.38344048	0.351741823	0.364000051	0.341659933	0.421127599	0.350740379	0.390576636	0.367940173	0.340414056	0.345152267	0.378564443	0.322622385	0.3270432	0.343778453	0.340599092	0.33920584	0.368460306	0.330689253	0.35598453	0.352443753	0.350375969	0.309944481	0.326215382	0.378999211	0.361661565	0.329393313	0.367764475	0.394046932	0.340020976	0.361040587	0.368633768	0.356834079	0.290903653	0.306378451	0.340918447	0.3216141	0.358058966	0.291689688	0.360806174	0.333814265	0.300994615	0.31835799	0.307098337	0.327065074
cg00075117	0.036525488	0.034060638	0.051515439	0.037933322	0.04203734	0.038801489	0.040176497	0.037802512	0.034373945	0.027822532	0.04169214	0.035871751	0.032900132	0.042151054	0.033938851	0.03417976	0.036503275	0.040014293	0.039664629	0.037617219	0.036096088	0.034446798	0.036567998	0.03609485	0.03389218	0.042536654	0.034167748	0.034920064	0.042762187	0.037156636	0.036059339	0.039110537	0.039712656	0.038946483	0.037893336	0.037263163	0.028924567	0.028540861	0.029962977	0.031452543	0.032247552	0.038961316	0.038203396	0.036247085	0.029316719	0.038420786	0.030200556	0.030227037	0.037313033
cg00075753	0.067096469	0.065744548	0.065374899	0.063604704	0.062949888	0.061144803	0.075631039	0.06117121	0.06768387	0.058636514	0.062350752	0.054475102	0.05742927	0.064037399	0.064760014	0.062402294	0.059750847	0.065017234	0.068924258	0.071327452	0.062546397	0.067851383	0.072514081	0.071679376	0.064486172	0.069108568	0.071367648	0.068335843	0.066063148	0.070898244	0.066160248	0.058354455	0.063951037	0.069425881	0.073723262	0.066760804	0.051488002	0.047372789	0.046211199	0.05509347	0.047920777	0.058245716	0.052866154	0.051475199	0.05437209	0.045646916	0.057951655	0.055276274	0.051235675
cg00077617	0.988477641	0.799131799	0.588748764	0.791186929	0.438462333	0.459782951	0.751987573	0.306524007	0.406209697	0.522932208	0.386385763	0.237490955	0.473883235	0.459449939	0.476596338	0.485781029	0.652877243	0.59028411	0.573815165	0.711505784	0.830327285	0.706374422	0.696271792	0.811658106	0.645008027	0.786144121	0.812661901	0.737498012	0.712631598	0.698891547	0.661958029	0.763065427	0.669533725	0.633111477	0.734378693	0.723331269	0.770805463	0.774632234	0.70775501	0.674942288	0.363866655	0.579870102	0.35333676	0.453218587	0.81060027	0.609392586	0.60265267	0.885164126	0.612965814
cg00078463	0.903870855	0.905924863	0.917624737	0.900392668	0.874286479	0.918604182	0.890299388	0.902701909	0.892976477	0.912025994	0.930734926	0.932438793	0.914675599	0.929370727	0.896373515	0.918976081	0.901081537	0.909843841	0.900522647	0.901307675	0.899368119	0.894226066	0.861378987	0.873555404	0.901021849	0.884844928	0.876055066	0.859667864	0.916908698	0.859784112	0.891901737	0.887151763	0.868147451	0.869284651	0.866667008	0.885612622	0.878586753	0.86618026	0.875926754	0.862957142	0.863468232	0.879149651	0.850083748	0.823224601	0.832420457	0.806874258	0.851472843	0.877472461	0.878002075
cg00079224	0.922694089	0.92797978	0.916009446	0.926151327	0.928946278	0.914949982	0.920451429	0.933177496	0.931448326	0.919950024	0.907758422	0.925016038	0.921136748	0.926350308	0.933176221	0.928414299	0.941893931	0.932716368	0.9159029	0.932057906	0.934061273	0.924282158	0.926457418	0.940818462	0.920813019	0.933959267	0.932960918	0.92758957	0.931748406	0.930484889	0.89659329	0.906018393	0.921529916	0.921039618	0.915254729	0.932335807	0.924285699	0.927689818	0.914415463	0.921862259	0.920654631	0.900310958	0.909567956	0.915807249	0.929663713	0.916997463	0.924899117	0.918045554	0.911236066
cg00080164	0.922597448	0.894330759	0.814679914	0.910387733	0.568701651	0.786702619	0.879185355	0.633129888	0.733005148	0.839602029	0.660788661	0.746554879	0.761424301	0.767314276	0.763464972	0.739325817	0.804213957	0.825649141	0.810253943	0.870538645	0.916712863	0.886810425	0.875429965	0.887378305	0.798701578	0.88511867	0.890598193	0.888888359	0.882038089	0.855288644	0.847349617	0.890578819	0.869345789	0.857117441	0.856649706	0.839191753	0.878755248	0.900408314	0.880730323	0.883636962	0.537227624	0.778363442	0.589751311	0.834779501	0.875707219	0.82889764	0.831285248	0.909235028	0.807006303
cg00080475	0.435418477	0.537041579	0.591680505	0.521496937	0.721465505	0.804626193	0.702952447	0.771618666	0.749611034	0.742779008	0.780918428	0.763033785	0.814291377	0.766215064	0.82882795	0.78870634	0.689084524	0.726671576	0.786611452	0.49509161	0.76171603	0.618991068	0.835853811	0.730584473	0.568153079	0.584428829	0.578156061	0.765764989	0.807630124	0.760273457	0.617850413	0.67636517	0.8417137	0.757104259	0.601681739	0.576573524	0.490041692	0.648305876	0.665076698	0.800759369	0.739881467	0.643455982	0.715115281	0.725380756	0.845841377	0.793779205	0.82426177	0.808212559	0.822563684
cg00082691	0.932297474	0.945059143	0.944107281	0.962296643	0.938213641	0.951953428	0.958048504	0.937005932	0.949154975	0.962957269	0.953353271	0.956559186	0.960331205	0.950564491	0.954767005	0.946956421	0.952034033	0.92614856	0.939109283	0.950891813	0.941631909	0.93204994	0.964298839	0.957388654	0.908030004	0.947965401	0.958182582	0.956241396	0.963409613	0.930446566	0.930751238	0.926118096	0.940374738	0.927873725	0.931288515	0.927717515	0.902901947	0.945919801	0.936141495	0.939586154	0.931662815	0.944160469	0.944794902	0.939192386	0.940858274	0.947406494	0.933962732	0.955676053	0.962718238
cg00083068	0.951865277	0.816348178	0.515851538	0.786930273	0.380189749	0.458461115	0.746305508	0.475101461	0.393727447	0.651806004	0.360865795	0.48746507	0.462950042	0.558785075	0.552839496	0.578411123	0.572297914	0.587119161	0.548007507	0.676631927	0.851353519	0.709389821	0.768313345	0.798785765	0.554740994	0.73182678	0.810598237	0.779290965	0.702449419	0.668176462	0.524132828	0.714998487	0.722497401	0.667915736	0.734991336	0.664817144	0.737067063	0.755474252	0.64077284	0.553096804	0.320002077	0.513403269	0.261847186	0.472302413	0.841534809	0.569078739	0.539920921	0.888595891	0.646445115
cg00083847	0.888156884	0.796532869	0.786713661	0.884201492	0.571655456	0.672478489	0.802774419	0.5387493	0.641040657	0.717322976	0.643389337	0.622029087	0.685521251	0.618566116	0.65965703	0.63911072	0.717003228	0.706089451	0.688751419	0.816308231	0.852739482	0.811103313	0.863649996	0.853844396	0.753920792	0.753754195	0.822427135	0.843980162	0.830647493	0.752841112	0.735150614	0.805188846	0.833355354	0.745139256	0.78344154	0.755975725	0.816243461	0.819912694	0.808050048	0.826972236	0.562993225	0.700453436	0.578903267	0.781128697	0.823513976	0.752658165	0.76384745	0.878441222	0.745447281
cg00084577	0.895005657	0.917249382	0.853678028	0.903670516	0.901737698	0.894161764	0.893097569	0.884915743	0.887614325	0.91650542	0.897190473	0.916416921	0.897058963	0.895560917	0.903292252	0.910809238	0.911874802	0.911685423	0.898255688	0.905613973	0.901075663	0.892207997	0.894419981	0.903850335	0.89966122	0.882080989	0.916079739	0.900721436	0.870290279	0.889027899	0.874017223	0.893565873	0.893221021	0.891972227	0.894656839	0.896169532	0.876013949	0.884751907	0.900118244	0.880602353	0.880616251	0.881716626	0.895506863	0.877951583	0.882669873	0.894594836	0.886140196	0.894623777	0.875738369
cg00087116	0.047156419	0.042443244	0.045205573	0.044322454	0.045660032	0.054030389	0.042807377	0.045618087	0.054582018	0.137388273	0.045235593	0.129347645	0.045912489	0.044306221	0.047133292	0.039788039	0.040785511	0.049275701	0.045989931	0.04324794	0.060235341	0.046110448	0.04674086	0.047282176	0.047284171	0.051408878	0.057184256	0.050025227	0.046311088	0.046273963	0.048170696	0.047011574	0.054313024	0.041702825	0.053908727	0.052563747	0.046423451	0.043150918	0.046356755	0.042206057	0.048012263	0.051034818	0.042108003	0.043964836	0.043592513	0.042875956	0.041830066	0.05608155	0.048671796
cg00087778	0.274802739	0.377837292	0.289715157	0.40299512	0.479148134	0.450810964	0.372686823	0.489953202	0.513580393	0.452626022	0.424032242	0.517164386	0.588277435	0.618331734	0.49440347	0.565945412	0.433690394	0.417206351	0.383798312	0.393652362	0.370636608	0.432059559	0.399339554	0.486120876	0.444843071	0.329936933	0.374965281	0.389357139	0.460976732	0.375705681	0.355174951	0.321483794	0.409551965	0.407149142	0.367004934	0.464938138	0.331814815	0.546051499	0.331972508	0.45807656	0.556555442	0.342969979	0.424892535	0.35659129	0.328396255	0.349694659	0.427063745	0.404080943	0.445968203
cg00090184	0.199517439	0.262668692	0.186511474	0.23758653	0.320756529	0.32663451	0.283565504	0.292844451	0.315476904	0.275864251	0.360253507	0.336250324	0.306601337	0.299851211	0.302202534	0.362824586	0.324883919	0.309268465	0.333944099	0.24212963	0.248466098	0.253308488	0.247336158	0.272726835	0.276501584	0.251547865	0.237011476	0.278705728	0.330519465	0.211751081	0.271258706	0.286083391	0.323116043	0.278307658	0.242082307	0.2422131	0.23744417	0.220910236	0.250826382	0.286977987	0.323024329	0.25573692	0.276205398	0.299153864	0.23739681	0.272824435	0.279968757	0.195119294	0.229185505
cg00090384	0.48596374	0.467778355	0.492442167	0.48255996	0.480529186	0.464088249	0.489460057	0.467412923	0.47101927	0.463544272	0.472685129	0.472557967	0.475595121	0.47743087	0.462161644	0.475596413	0.477580124	0.478183526	0.466111822	0.475091956	0.476260547	0.466564713	0.466382114	0.47878139	0.482624045	0.467673338	0.467742577	0.476500543	0.475478873	0.466271137	0.477509	0.476508064	0.476392151	0.48248164	0.463748171	0.474989801	0.468715486	0.470112273	0.479041274	0.473385973	0.473785082	0.482765019	0.479318055	0.473620368	0.466539167	0.486831926	0.474649298	0.468648981	0.488752756
cg00091093	0.525044625	0.500723821	0.501399207	0.498794204	0.488626234	0.496975488	0.516492478	0.493871347	0.507183666	0.524838539	0.497350236	0.50160362	0.503042177	0.505288043	0.507100778	0.511789751	0.489143509	0.512751007	0.49887866	0.496397587	0.526828117	0.512358641	0.526487059	0.509877291	0.50879748	0.538542576	0.506443444	0.506648776	0.501908759	0.517406003	0.523744309	0.528773718	0.502694159	0.514987554	0.525260004	0.52078022	0.53102799	0.535948034	0.529079349	0.517208223	0.484180541	0.501260018	0.5	0.503749775	0.516887607	0.50532474	0.515414173	0.531041881	0.507190628
cg00091964	0.039406987	0.045997767	0.047278616	0.044231179	0.048982724	0.040198849	0.045373909	0.038844236	0.042701917	0.043823953	0.051332076	0.047957213	0.048329455	0.040951457	0.041637234	0.0490666	0.042525499	0.042631003	0.041470144	0.050073874	0.038570013	0.050739978	0.040896453	0.042945197	0.052035817	0.039527948	0.039412093	0.04224614	0.041798531	0.057337338	0.055925427	0.037942657	0.032706535	0.038724029	0.040068809	0.046114956	0.039657963	0.037227036	0.048660271	0.029888556	0.040997042	0.030892608	0.034411626	0.044090909	0.044672984	0.028565691	0.041894362	0.061988571	0.03538922
cg00092621	0.95146502	0.950134749	0.933249832	0.9526422	0.957297227	0.958082328	0.955693486	0.956098888	0.951714177	0.937654584	0.950887248	0.949512385	0.954668613	0.938327385	0.950458371	0.955264769	0.958562866	0.952182309	0.948663463	0.944967117	0.949016568	0.942165024	0.959604348	0.954496426	0.949413171	0.94649946	0.935732264	0.939110403	0.948565363	0.95404333	0.939582896	0.961232928	0.949907548	0.948185817	0.947686038	0.951004915	0.941425083	0.951235184	0.948573316	0.956847369	0.957831908	0.952635128	0.95490895	0.948349793	0.945692968	0.950018414	0.954533482	0.952226916	0.942794221
cg00092936	0.944972168	0.93910274	0.913949449	0.942969929	0.933614342	0.932447531	0.932886346	0.942186781	0.945107526	0.959340279	0.935453852	0.950835991	0.949996666	0.928915406	0.940315619	0.942518771	0.933209138	0.937538824	0.94140582	0.942952703	0.946052094	0.945754472	0.941450767	0.936642329	0.941584311	0.936904822	0.946930076	0.944136094	0.936531278	0.939666108	0.944231918	0.942175008	0.93185706	0.94585585	0.937982418	0.93567379	0.946276596	0.94511654	0.916502149	0.940992355	0.942264801	0.92946074	0.935473384	0.920575263	0.943820042	0.926361472	0.941314294	0.94916459	0.929802287
cg00095474	0.502285046	0.483420153	0.496860007	0.484383323	0.485798647	0.496101168	0.502285083	0.506386745	0.495832887	0.503151966	0.485474236	0.485648549	0.501409805	0.487274877	0.488256468	0.483103169	0.492980573	0.484968748	0.498435412	0.502016461	0.489548467	0.493599961	0.490467784	0.488366945	0.493239325	0.488553712	0.483734605	0.489028593	0.494179467	0.480749461	0.492224934	0.501875116	0.50259883	0.49676907	0.49474177	0.496574137	0.497128244	0.482250514	0.502831483	0.49506301	0.500896755	0.49810158	0.503866511	0.488219979	0.485315755	0.491229307	0.489813768	0.493564092	0.490452123
cg00096766	0.96666415	0.96306939	0.949390252	0.963083598	0.928395187	0.9506746	0.956175204	0.791916159	0.958600742	0.93134921	0.956001503	0.935617827	0.924104724	0.91261371	0.822590099	0.931589589	0.95603906	0.942045552	0.954614101	0.961564712	0.960221008	0.963996323	0.965045801	0.970144473	0.959908674	0.96413685	0.969579166	0.959644034	0.962193116	0.959014039	0.957318734	0.959461961	0.96807162	0.949531226	0.963252808	0.965862703	0.961031849	0.962607715	0.961667132	0.955423728	0.947239435	0.947489832	0.955632269	0.956859224	0.96056548	0.952887838	0.954053039	0.962968678	0.937904063
cg00096813	0.71890914	0.630646378	0.62842748	0.648072881	0.712839436	0.686784881	0.615909855	0.71619461	0.793890764	0.743477174	0.754581792	0.796789593	0.729281319	0.732810302	0.797061019	0.75119899	0.720184005	0.768557593	0.752466309	0.733359111	0.699432406	0.715829034	0.671883244	0.588640781	0.74741601	0.679114445	0.648863559	0.619346764	0.602121068	0.691218597	0.721149341	0.642705333	0.690711286	0.58706879	0.674074357	0.736897508	0.732775781	0.619869866	0.641696847	0.681895785	0.824677516	0.747385999	0.79337343	0.687539956	0.68981568	0.619312559	0.753561012	0.601454959	0.689696523
cg00096922	0.042089162	0.04536617	0.048751579	0.050465138	0.063680387	0.047185254	0.046219315	0.052384139	0.060892308	0.059722265	0.056103236	0.048680877	0.043146027	0.051950315	0.048853336	0.057918609	0.057032247	0.048424392	0.050383768	0.047666903	0.04280566	0.046981936	0.045841245	0.043625966	0.04455497	0.049762741	0.051778288	0.043802375	0.042313246	0.051492393	0.053357645	0.048287673	0.055270936	0.04116212	0.04765272	0.042673348	0.036957927	0.041782135	0.042157512	0.043254247	0.051827159	0.054369855	0.057329555	0.054846491	0.040382414	0.060105723	0.036420956	0.042305057	0.067358318
cg00098422	0.958159692	0.96524441	0.942486161	0.964192371	0.965320321	0.957217508	0.958698314	0.964024743	0.965120836	0.960903874	0.962083686	0.958265528	0.958199198	0.957366788	0.956569152	0.96017443	0.959976035	0.958128411	0.964214789	0.960090595	0.965037343	0.962676382	0.96410882	0.96183062	0.962788177	0.962692928	0.962912535	0.962211101	0.95392882	0.962028856	0.95975467	0.961975203	0.959014107	0.961623882	0.963812779	0.953783381	0.9631462	0.961018569	0.968189078	0.966862512	0.967742717	0.952954291	0.963012784	0.954676648	0.965540802	0.961980961	0.963355439	0.96679113	0.955202334
cg00100281	0.730836721	0.682974952	0.601586394	0.67470637	0.574301973	0.630197545	0.657362468	0.520674935	0.656475968	0.65468402	0.653387417	0.584757439	0.59743532	0.527939502	0.570176359	0.631310382	0.639660551	0.640982771	0.634856061	0.633240243	0.662241352	0.665033322	0.683352222	0.708149029	0.690700449	0.609591636	0.645513986	0.664641452	0.654087925	0.690247857	0.61349304	0.714303965	0.648880661	0.677443	0.667127507	0.688849047	0.65342096	0.68439536	0.61502397	0.675134111	0.584401258	0.604413327	0.487683002	0.637341485	0.63470734	0.662997441	0.595682961	0.710170095	0.626203264
cg00101175	0.895291679	0.877901093	0.726850882	0.877917235	0.814573124	0.842279491	0.805811562	0.833818408	0.863568047	0.872555081	0.814435887	0.828649458	0.849087758	0.799295832	0.863126999	0.855600199	0.867753051	0.858148915	0.862269917	0.878587675	0.889823528	0.884007101	0.871868998	0.871149959	0.880379171	0.879136618	0.895795694	0.872311362	0.87207232	0.868214104	0.867531395	0.87334231	0.842413553	0.864217578	0.877071737	0.8640312	0.896719463	0.891014524	0.880497827	0.89136874	0.863277561	0.841399911	0.826669921	0.848611562	0.890034296	0.816230468	0.87820018	0.905402523	0.829433232
cg00101279	0.970617149	0.969132565	0.956897286	0.970421849	0.969943932	0.968964911	0.966252295	0.968110976	0.962270287	0.968216946	0.968463545	0.963830313	0.965155117	0.96434152	0.967280253	0.963858684	0.969382522	0.969307849	0.965902795	0.969842471	0.971844168	0.971373138	0.969702091	0.965462863	0.968651217	0.971377976	0.962832669	0.965169917	0.965384113	0.963738053	0.967336488	0.968551386	0.963894855	0.964880248	0.971219912	0.970538249	0.964345415	0.961478798	0.964188067	0.963776199	0.964033433	0.961475735	0.960318542	0.965722207	0.966391495	0.959948241	0.959072882	0.967702267	0.960732183
cg00101491	0.916977414	0.897775364	0.849416597	0.924079165	0.761305374	0.785177156	0.929034408	0.760878979	0.74280776	0.908207866	0.747640661	0.790812745	0.839983204	0.847408921	0.823350164	0.839248274	0.831964448	0.827441428	0.810473505	0.890253972	0.922896594	0.899416436	0.917901959	0.932674196	0.872809742	0.899808806	0.899964434	0.905889951	0.899218488	0.881242375	0.848884664	0.920487554	0.911827163	0.876070364	0.919689046	0.892103301	0.87476154	0.898454206	0.881767656	0.873792589	0.721292958	0.868181555	0.777945408	0.849486651	0.890231763	0.884814977	0.81434006	0.924938971	0.890598334
cg00101675	0.954246975	0.951187306	0.91627209	0.948521899	0.93657145	0.940725487	0.940535895	0.942295993	0.943128505	0.954464496	0.936457803	0.933839104	0.942535208	0.933358627	0.949318119	0.946243356	0.941843882	0.945381009	0.944703231	0.950666109	0.956760469	0.95119079	0.950933901	0.950463681	0.949610757	0.95471364	0.955745507	0.95025223	0.945900713	0.949947534	0.949025502	0.94626215	0.945290918	0.950006219	0.949796338	0.948224133	0.952414175	0.945696414	0.947681768	0.946331532	0.940881479	0.935329229	0.937331443	0.924175901	0.948279901	0.933428235	0.94138999	0.945183504	0.929980464
cg00102584	0.066792759	0.07071978	0.055601127	0.074951262	0.06603039	0.067153029	0.063873037	0.055881237	0.059076448	0.06396418	0.082608204	0.069016389	0.057603803	0.058731532	0.060897254	0.06012971	0.058952552	0.057256652	0.054863781	0.057864821	0.05867347	0.065747113	0.058080717	0.056917704	0.061884716	0.06030222	0.054014687	0.055490652	0.065491961	0.068540071	0.065587874	0.066633416	0.056487491	0.066228996	0.064753335	0.072576587	0.073931587	0.07453971	0.097013933	0.078736093	0.077347952	0.070776008	0.064246754	0.084380485	0.070482512	0.084931548	0.080263372	0.057842702	0.075578202
cg00103439	0.928386989	0.904625663	0.880177032	0.902352731	0.800718434	0.8215375	0.841284253	0.829937529	0.839249869	0.879572897	0.800391776	0.813784186	0.840468759	0.847082432	0.840649509	0.846109134	0.799741361	0.830935776	0.838735635	0.894858585	0.901415557	0.873973712	0.877632731	0.846011275	0.844297014	0.89773742	0.897045852	0.876753213	0.88231563	0.861593125	0.837321342	0.87019267	0.853322259	0.837189024	0.876444513	0.85667469	0.863983092	0.861156209	0.834618009	0.839156334	0.78357592	0.844124255	0.80775166	0.821853591	0.854431761	0.781553303	0.814094347	0.827810124	0.824408034
cg00103598	0.078606923	0.107059272	0.093702246	0.095112085	0.089836153	0.084289922	0.084490805	0.074308506	0.083589699	0.727108306	0.079878347	0.629154112	0.070365104	0.078807864	0.218552804	0.095076514	0.094327878	0.086335463	0.085258486	0.077985	0.139207738	0.092318995	0.092531652	0.114186051	0.087433004	0.08086573	0.095773268	0.082642436	0.102520948	0.098362766	0.085646272	0.080570899	0.099720338	0.09376253	0.100546865	0.09702744	0.074565235	0.075987416	0.084294008	0.087206313	0.076991182	0.081290853	0.075630277	0.10375707	0.145059827	0.107888821	0.086257676	0.083124164	0.083847918
cg00104779	0.874024083	0.801105769	0.847277715	0.738547668	0.715011873	0.77173697	0.884591518	0.712231993	0.643925936	0.781986174	0.702802723	0.595510433	0.772651651	0.657909403	0.736914925	0.727181054	0.76231831	0.823949904	0.732284879	0.809280633	0.882518233	0.816730492	0.748252916	0.81391472	0.77909034	0.855399719	0.876116354	0.884456662	0.831367289	0.720033426	0.79504357	0.827478149	0.722791553	0.848062485	0.781218157	0.700521243	0.837078323	0.812598476	0.765024711	0.874864126	0.641850023	0.707647358	0.578340829	0.772855236	0.798477186	0.83486426	0.754473322	0.896197697	0.831985691
cg00106809	0.925766052	0.925886858	0.852370096	0.930903641	0.911453212	0.915154696	0.919225862	0.922998622	0.928125729	0.940578217	0.914877075	0.928911983	0.919739	0.90643243	0.930273738	0.925837024	0.919942513	0.924821774	0.926248128	0.929711796	0.928711786	0.93155726	0.924366913	0.92294167	0.928868349	0.927296422	0.932301144	0.926435027	0.916929183	0.920636824	0.927855279	0.928130449	0.903570983	0.925710615	0.922660874	0.924742719	0.936528522	0.937685681	0.933558332	0.930809989	0.936647733	0.912308762	0.916365605	0.902251034	0.934654735	0.903459967	0.933093327	0.936003147	0.913565656
cg00106940	0.007018087	0.007167274	0.006114529	0.006443571	0.006831606	0.007248921	0.006071616	0.006858038	0.00652684	0.006094937	0.006918667	0.007143687	0.007109681	0.006895036	0.007167127	0.006882283	0.006587786	0.006766263	0.007243118	0.006622351	0.006686686	0.006847758	0.006470955	0.006689478	0.007254315	0.006778839	0.006861925	0.006295892	0.006341513	0.006025428	0.006570749	0.006837747	0.006271082	0.005980998	0.00634887	0.00655914	0.005334892	0.005866661	0.006229172	0.006192178	0.006215986	0.005665306	0.00537133	0.005449997	0.006169168	0.005661885	0.005612536	0.006007005	0.005415924
cg00107682	0.05381592	0.054740369	0.054587875	0.061137705	0.048979498	0.048921577	0.053588636	0.054473504	0.058797296	0.11438492	0.05155946	0.06050395	0.058742637	0.052496056	0.063006158	0.064321166	0.062992196	0.053038102	0.061710511	0.052649301	0.053381271	0.055673316	0.049441095	0.04723265	0.059844818	0.063208201	0.048917838	0.0556766	0.049267601	0.066592307	0.063383062	0.059289869	0.06742678	0.06022735	0.069163938	0.057400786	0.04715337	0.043170489	0.081827768	0.048087458	0.059750387	0.059514896	0.045813937	0.060404022	0.050193064	0.054371952	0.046971021	0.053005696	0.054304269
cg00109076	0.0165912	0.017906434	0.022613407	0.018592551	0.019480507	0.020506507	0.02044613	0.017445574	0.017562356	0.020691967	0.020897904	0.021790577	0.020680517	0.021139502	0.018078448	0.023762572	0.019149033	0.017914508	0.019703658	0.01766563	0.017129902	0.018628017	0.016696523	0.017215939	0.017155757	0.018022185	0.01732403	0.017692684	0.018716526	0.020201746	0.016913133	0.018994964	0.017836992	0.017822197	0.021747318	0.017581667	0.014860908	0.015615818	0.015550106	0.015548372	0.018917123	0.021027719	0.018023977	0.020100656	0.017230865	0.020046552	0.014235049	0.017112038	0.021993696
cg00109300	0.027986263	0.026477881	0.027416275	0.026440506	0.032080196	0.027640656	0.027262173	0.025314924	0.025684623	0.035241602	0.030209028	0.028694656	0.031948395	0.025815455	0.027053745	0.027506089	0.024922415	0.031109641	0.028427998	0.028419847	0.028982081	0.027333435	0.024532291	0.027074826	0.029264888	0.025808313	0.02839521	0.028529683	0.022325844	0.02697825	0.02794489	0.026923641	0.02712175	0.028060282	0.028521506	0.026781275	0.022342819	0.024175613	0.030387223	0.027247218	0.027614963	0.027364594	0.040891961	0.025761976	0.024188708	0.027344752	0.024657265	0.026993108	0.024637838
cg00109303	0.715709637	0.592979488	0.642191541	0.665980034	0.652919808	0.622252098	0.742580067	0.675527367	0.536239071	0.67080294	0.585892489	0.545188294	0.669874212	0.641372424	0.645928566	0.641205467	0.668860901	0.703744129	0.648870561	0.710058257	0.773569974	0.705749844	0.759549842	0.804378881	0.653379958	0.68251905	0.719174581	0.68803735	0.728497433	0.705021451	0.715890794	0.720426595	0.707192694	0.710152671	0.734339949	0.740156411	0.668572127	0.839155523	0.690423801	0.714451812	0.482318035	0.668330135	0.522049553	0.61932895	0.618867759	0.63433251	0.701956995	0.763860957	0.703559084
cg00109643	0.060204805	0.056957001	0.057895468	0.058852635	0.047449613	0.059095568	0.053353422	0.059964658	0.055010506	0.050519266	0.053821443	0.040929958	0.049400527	0.053330671	0.052790185	0.05529226	0.054904235	0.054510038	0.055021386	0.054454323	0.054473992	0.05906802	0.060181946	0.055911458	0.056415845	0.058643763	0.060433286	0.05647863	0.057341815	0.052578509	0.056961051	0.05875682	0.05113287	0.052917731	0.060911157	0.055021632	0.059675213	0.055575638	0.060319181	0.056284977	0.053047662	0.068758576	0.053630685	0.056338146	0.062969159	0.066182736	0.065470361	0.057007445	0.056023103
cg00109797	0.049162639	0.04901024	0.04805554	0.044007116	0.045589373	0.046365005	0.039715988	0.053119758	0.051522245	0.141665373	0.051023145	0.120059143	0.044998521	0.046210417	0.071020927	0.047751119	0.048342537	0.051856484	0.047939903	0.0703828	0.04582028	0.044907869	0.064793776	0.056043053	0.039961709	0.049159209	0.045144604	0.063082953	0.049101803	0.055101391	0.049721335	0.043981482	0.062324265	0.054334923	0.047552648	0.0531893	0.043400748	0.049218711	0.04743136	0.0464084	0.05829671	0.052073551	0.04134108	0.049692888	0.048157042	0.043756017	0.03829766	0.055398337	0.044547054
cg00110098	0.726035202	0.709225629	0.790448772	0.782220158	0.891713818	0.8233048	0.814410396	0.861138591	0.862689633	0.798657643	0.861279492	0.880362841	0.840996607	0.842949852	0.83591563	0.831800969	0.809801014	0.858623001	0.778748856	0.803114895	0.732330793	0.824191421	0.839663652	0.81975338	0.806045091	0.634372437	0.749194795	0.816776106	0.821864246	0.799687612	0.762352446	0.786635208	0.851197869	0.752658373	0.772070134	0.734259861	0.72490737	0.736085832	0.761698825	0.774498658	0.846687686	0.805785871	0.771434236	0.799915586	0.723247424	0.843717432	0.809938805	0.79008206	0.834246377
cg00110825	0.896307828	0.889204389	0.779339417	0.880948989	0.858986256	0.879088553	0.849135478	0.882072147	0.890301975	0.901834703	0.876323741	0.869609283	0.890052239	0.84867342	0.90067758	0.883586823	0.872232636	0.884454519	0.882895688	0.895848518	0.898262762	0.898895836	0.885210308	0.890117804	0.893898285	0.889115702	0.910983282	0.885211163	0.888791784	0.885567649	0.886849306	0.8851347	0.866038704	0.88334447	0.888758948	0.881906384	0.9107241	0.913242392	0.901566424	0.893979681	0.901525631	0.860851039	0.864514157	0.862947422	0.903849904	0.861177423	0.898496068	0.910944411	0.875081323
cg00111333	0.944499376	0.934591481	0.928516235	0.927625773	0.912634547	0.918507137	0.939742492	0.887122287	0.926753481	0.903310702	0.899193842	0.907973435	0.920022261	0.909504658	0.918915331	0.917289571	0.923531214	0.930625535	0.934738086	0.936082294	0.941594517	0.923084835	0.940413794	0.945521627	0.935928379	0.942837453	0.932119176	0.94019544	0.947223437	0.93687574	0.93714032	0.94473979	0.942019497	0.93009816	0.944074271	0.931422882	0.930233498	0.9335318	0.914526276	0.936729394	0.889656552	0.932285824	0.911195222	0.949259923	0.934527639	0.933385705	0.93446152	0.953599111	0.945937615
cg00112642	0.013701471	0.014175397	0.017359799	0.014037831	0.013750015	0.015368707	0.012657815	0.013623048	0.014467468	0.013266563	0.01517878	0.01271768	0.013994935	0.013868181	0.014695795	0.012771967	0.014827258	0.014641051	0.014578053	0.015140867	0.013442713	0.015119	0.013051874	0.013216899	0.014346386	0.013453862	0.01469628	0.014846165	0.012847811	0.014145441	0.014388611	0.013160308	0.014494945	0.013166018	0.013291786	0.013722906	0.012744417	0.012930143	0.013594317	0.014110141	0.013305622	0.013100653	0.013819098	0.014136555	0.013822866	0.011944187	0.011883116	0.013827357	0.01292523
cg00114412	0.74060743	0.687140103	0.606513597	0.566166118	0.646068144	0.676648535	0.700806859	0.5321771	0.665810822	0.583761268	0.643842554	0.625712238	0.631119361	0.639390615	0.634712309	0.639685313	0.613270212	0.653626798	0.582757825	0.714834283	0.58275511	0.745725794	0.586344367	0.688645246	0.682655694	0.658638836	0.706021357	0.58033792	0.540779681	0.606162077	0.682291138	0.641294591	0.586274972	0.636208999	0.658585052	0.723874101	0.622405927	0.6873327	0.66076336	0.598001599	0.621858358	0.734847494	0.64816848	0.577296128	0.523530078	0.517590051	0.530865333	0.629874049	0.60822851
cg00114602	0.958749773	0.964365752	0.949181413	0.961843027	0.958704577	0.961805631	0.95422119	0.966011075	0.968401123	0.964438162	0.961300206	0.955299118	0.966607014	0.960273754	0.966030999	0.959797406	0.956093831	0.960546509	0.9576546	0.96748143	0.96321576	0.962884868	0.968077368	0.962580458	0.970363389	0.962312954	0.962615265	0.961548302	0.96218941	0.966783145	0.957000472	0.961803665	0.965958535	0.971792341	0.961538466	0.959889577	0.962977372	0.959962683	0.953664246	0.95202397	0.960598659	0.948778129	0.952260626	0.960078284	0.956148491	0.957034673	0.959959827	0.959094787	0.960806955
cg00115173	0.915468465	0.923347004	0.945697391	0.943072704	0.893597751	0.905255022	0.941540978	0.859077865	0.887874791	0.922977732	0.888556826	0.906326868	0.877260398	0.862575034	0.914718072	0.860165562	0.907389002	0.913113438	0.886189317	0.928747977	0.928276285	0.908932996	0.913707956	0.912519121	0.910536616	0.8981316	0.939267474	0.919082173	0.909467965	0.942813094	0.89574865	0.897776784	0.887381594	0.855778003	0.911738365	0.92001608	0.885441252	0.898312775	0.933022065	0.917569783	0.874427975	0.879540461	0.89669422	0.867534947	0.908927134	0.854492524	0.893411857	0.911923199	0.903527176
cg00115348	0.980964295	0.946328755	0.861810063	0.946263418	0.698832882	0.776274992	0.92516198	0.561490156	0.713814357	0.872532621	0.626881548	0.588067728	0.765401808	0.708327196	0.745545962	0.752754925	0.795095206	0.796066858	0.793414587	0.893684058	0.961240093	0.918505117	0.908445412	0.96304811	0.856365852	0.938362062	0.943291489	0.942306812	0.945920314	0.876259488	0.887388602	0.886205364	0.902275198	0.88701519	0.891523546	0.87104528	0.93657981	0.949117812	0.92529272	0.866338684	0.636708975	0.846706363	0.6005917	0.810511533	0.927930127	0.882185774	0.856279196	0.936885707	0.873212889
cg00116110	0.025904221	0.028828959	0.027610109	0.03045904	0.03146331	0.032681419	0.035758828	0.030201059	0.032542594	0.047728578	0.03425293	0.036156337	0.028789211	0.032185352	0.039092221	0.032384624	0.03301127	0.038320467	0.033795895	0.026162237	0.029676693	0.029887362	0.026143459	0.030399524	0.032020732	0.02808575	0.034974033	0.039140533	0.026838187	0.027817158	0.029428501	0.029086301	0.032792361	0.032110968	0.028719921	0.027091192	0.029084599	0.029416427	0.032408654	0.037334176	0.032714414	0.030125259	0.034017128	0.030795507	0.032726133	0.034432863	0.037035212	0.027863437	0.029561965
cg00116234	0.039147918	0.037677729	0.050352655	0.042947269	0.050136123	0.03828393	0.038350719	0.044224723	0.043671861	0.041894257	0.043280811	0.505987538	0.045535358	0.05580556	0.044699408	0.049559098	0.329074992	0.048109195	0.038771965	0.040315663	0.033419131	0.039747579	0.036778457	0.039085954	0.037689163	0.037719619	0.034790316	0.039765543	0.040306174	0.04280207	0.038548649	0.046791247	0.039308914	0.038048343	0.038469467	0.047740055	0.036476211	0.032950111	0.037503543	0.036635424	0.039657812	0.034567421	0.040943519	0.041041488	0.036112347	0.037513776	0.037145602	0.03534788	0.04122637
cg00116289	0.927310734	0.890008628	0.896771075	0.90847399	0.80962077	0.814131571	0.90631708	0.808443835	0.792629716	0.838205355	0.775618732	0.734298402	0.809132268	0.818302701	0.814848429	0.791962342	0.824138231	0.851685534	0.839799814	0.890599681	0.910287052	0.887315952	0.894400975	0.922912815	0.855518397	0.906817262	0.90801256	0.901705097	0.901688941	0.887751348	0.884429533	0.902527087	0.889437583	0.890770216	0.893659828	0.877805101	0.891370438	0.91247685	0.895675029	0.886354617	0.750398603	0.868745972	0.731208234	0.853903562	0.90352342	0.895235487	0.849163955	0.920439712	0.893936449
cg00116653	0.494011193	0.473664339	0.482046448	0.499963172	0.511484951	0.501986797	0.556822455	0.473742479	0.52723766	0.528301955	0.467056295	0.454873303	0.507768072	0.523442265	0.499087477	0.452085956	0.538787644	0.503147688	0.481854418	0.458195914	0.482594828	0.531092935	0.569959091	0.489751981	0.497485736	0.42078325	0.522317659	0.448587065	0.521022668	0.384777154	0.471229137	0.453886146	0.479171223	0.506556154	0.494886619	0.488757583	0.425204719	0.491196171	0.489424952	0.44138789	0.465881339	0.407160294	0.403105013	0.427291434	0.506836188	0.518908838	0.480216794	0.471340023	0.484352918
cg00117744	0.871729535	0.888378456	0.845091095	0.85347098	0.818993249	0.835990743	0.836576353	0.804229085	0.802624204	0.803070689	0.806332912	0.843767709	0.803348947	0.809480216	0.807551929	0.758855877	0.814202189	0.80648727	0.82142487	0.846125638	0.839302195	0.799710865	0.82091658	0.833430568	0.801021019	0.816192335	0.865390451	0.850260108	0.864366177	0.839180337	0.829027105	0.806170859	0.839428173	0.827498417	0.801288805	0.808414245	0.800285887	0.912119267	0.791756529	0.795413837	0.807158128	0.727687222	0.819610635	0.807248827	0.827325774	0.764662348	0.780448731	0.820941426	0.791128921
cg00117839	0.210953092	0.149389224	0.339383511	0.165417058	0.198192474	0.228000377	0.206783781	0.183911479	0.164239065	0.12976954	0.206715317	0.180104235	0.194282069	0.212833207	0.152387946	0.195754047	0.188022137	0.169206514	0.165001251	0.170004064	0.178770266	0.166531241	0.164650436	0.168535175	0.150888575	0.167937779	0.136970683	0.191921994	0.220954167	0.18615907	0.19373213	0.160490131	0.230063492	0.193936367	0.190527043	0.19908258	0.180936887	0.172093153	0.191842991	0.173614021	0.151418641	0.238533657	0.230654206	0.260721052	0.166124628	0.252481963	0.163940711	0.134076494	0.209164957
cg00117955	0.952573782	0.939309448	0.92141695	0.94237118	0.952281192	0.946707243	0.946478344	0.926423038	0.942212092	0.956305326	0.952805134	0.942239325	0.934509788	0.933155988	0.927835329	0.939086805	0.943174572	0.949336763	0.928315877	0.924621912	0.952543817	0.941103535	0.959191938	0.932939805	0.926444086	0.91891855	0.945578233	0.950428684	0.877421047	0.952529895	0.946275707	0.946777662	0.940259451	0.9428791	0.94700858	0.941712476	0.935473201	0.927985272	0.934204848	0.935030402	0.927275662	0.951021259	0.906795947	0.938205451	0.935818684	0.942582419	0.926675661	0.946792976	0.944012715
cg00119476	0.868013465	0.760075388	0.604629273	0.790494264	0.334346848	0.438408105	0.73433425	0.168737551	0.315571623	0.547402565	0.304123406	0.246506816	0.400525296	0.289539763	0.395206836	0.354471438	0.505461769	0.494915395	0.47027687	0.681124145	0.836144962	0.679144497	0.694630116	0.783871546	0.590627478	0.712306125	0.767812411	0.785872812	0.65533065	0.666374587	0.650348485	0.7382744	0.673371808	0.679421259	0.71592307	0.648118754	0.743326207	0.746420742	0.69441468	0.637651216	0.258321934	0.552685324	0.245897258	0.533502843	0.753211385	0.594725416	0.533108173	0.770722662	0.609808947
cg00120227	0.058930477	0.047407404	0.036868123	0.049357037	0.032750411	0.040349283	0.048263152	0.036140295	0.034409167	0.038321527	0.034185913	0.037479021	0.043371706	0.040749213	0.042513774	0.035361513	0.043066529	0.046715589	0.043393034	0.039649595	0.053261243	0.047961993	0.043782807	0.04801188	0.039315721	0.047312622	0.059043246	0.046767843	0.043677905	0.042089733	0.04239857	0.054134366	0.040427298	0.038142546	0.04489564	0.04173774	0.040834404	0.047447571	0.041442323	0.045226489	0.041299264	0.04144145	0.031711484	0.033814625	0.047359646	0.0394597	0.041528478	0.049177591	0.039542324
cg00122272	0.951609146	0.841617832	0.714550601	0.891139448	0.63479864	0.68670264	0.840909072	0.560284819	0.664860257	0.723384479	0.63244431	0.60320842	0.627406213	0.549093291	0.584559347	0.652556519	0.730353821	0.740827213	0.714822787	0.81046862	0.900725598	0.809084494	0.823612822	0.876677583	0.747753022	0.823396693	0.861638695	0.844285485	0.855715156	0.801463851	0.736899653	0.829372891	0.767793766	0.726357383	0.815487648	0.784424591	0.840987722	0.835091192	0.82530714	0.804725948	0.56973676	0.69843646	0.400639821	0.739722873	0.886423378	0.723974433	0.708293668	0.908459841	0.775692789
cg00122769	0.020382592	0.019500372	0.017664475	0.020813325	0.019360202	0.020732054	0.019927677	0.019393175	0.020558867	0.018689482	0.019464835	0.017677651	0.018929259	0.021852171	0.020060537	0.020181791	0.018337918	0.019413912	0.021551312	0.019149439	0.020041375	0.0190345	0.018679023	0.01906722	0.01900406	0.018808223	0.018628863	0.016911164	0.021984197	0.021567828	0.018629999	0.021875961	0.020313719	0.019816086	0.020624916	0.018958577	0.019471842	0.017184885	0.018923673	0.019349786	0.017445793	0.01826127	0.016926134	0.018075048	0.02023474	0.019164355	0.01598953	0.018929866	0.015929084
cg00122911	0.449266601	0.617818744	0.666863226	0.621625199	0.86627448	0.825866521	0.627494745	0.861183873	0.879124861	0.681600212	0.877068051	0.875856683	0.816057183	0.859611125	0.836841352	0.822328914	0.802962521	0.764514507	0.814739058	0.738488593	0.590105377	0.734942715	0.660355792	0.594167334	0.750084072	0.616151905	0.670414712	0.55816199	0.695736849	0.647871328	0.738603486	0.614207792	0.741534192	0.752197623	0.644231547	0.671748682	0.467138345	0.495464053	0.642062754	0.711784495	0.869270881	0.71497669	0.816079549	0.69224866	0.561224997	0.672799317	0.726221374	0.41638156	0.717842842
cg00124810	0.940604517	0.937890626	0.94194962	0.933508174	0.910750468	0.919366742	0.936173423	0.90967703	0.929688093	0.926661394	0.922375219	0.914018035	0.92958964	0.919293972	0.916930971	0.934287219	0.936943875	0.925794121	0.920453784	0.932059618	0.933346998	0.932476222	0.948098263	0.941768311	0.930670871	0.945210878	0.926421112	0.93165737	0.931806952	0.909380757	0.936120888	0.939795999	0.945835109	0.932827116	0.943648277	0.935384375	0.932345759	0.928931006	0.931677718	0.92681809	0.917553131	0.932389574	0.926409253	0.934728835	0.932658677	0.932268078	0.919653785	0.936402849	0.941000895
cg00126993	0.250199779	0.389820028	0.490008264	0.478197861	0.708378309	0.668526131	0.51990342	0.740591159	0.781827286	0.601363561	0.81906787	0.763878845	0.7544844	0.703560414	0.761288507	0.7184805	0.592035601	0.682457375	0.633641111	0.455010541	0.459932278	0.497054416	0.605263508	0.51698317	0.527606337	0.449750612	0.403910994	0.461895727	0.603810221	0.550039658	0.454614523	0.398149313	0.621566664	0.611326417	0.47878205	0.523641703	0.404495906	0.361860157	0.443426898	0.550915042	0.712478283	0.604241696	0.477957208	0.591409118	0.390976979	0.604457124	0.583747876	0.455470493	0.562305581
cg00127523	0.836727698	0.814692345	0.80161088	0.819646123	0.800743436	0.798889264	0.806571922	0.796272612	0.796571789	0.82868173	0.786245413	0.807803481	0.790447645	0.780169252	0.794859385	0.798512665	0.805228867	0.808285375	0.771289423	0.801594763	0.804970628	0.815017034	0.822837112	0.829228526	0.796167669	0.786984001	0.792856841	0.789423097	0.841053529	0.843168583	0.840661609	0.821099655	0.818987126	0.783608028	0.850976664	0.831671437	0.798072157	0.823827507	0.827293426	0.790074669	0.813833507	0.789095884	0.800570148	0.821658721	0.80385424	0.786053912	0.79516615	0.817454219	0.81494599
cg00131490	0.241027678	0.304747416	0.369998782	0.299027366	0.515216458	0.404729332	0.273680147	0.494930726	0.501575507	0.375048257	0.496742506	0.511728766	0.4702045	0.570426664	0.458006835	0.463750197	0.371610399	0.437329083	0.407114433	0.433559916	0.265128399	0.333211337	0.253858479	0.26641271	0.394501365	0.294643114	0.387401133	0.264302844	0.336527449	0.281363505	0.377549421	0.268455638	0.290355827	0.302444276	0.294284878	0.351720022	0.243582773	0.330059649	0.300875088	0.320213537	0.51699203	0.453415059	0.435093655	0.345199369	0.235030335	0.259241696	0.347771284	0.181763113	0.320029872
cg00133237	0.071564361	0.118521711	0.150300978	0.108040641	0.202113741	0.175451984	0.136400305	0.214255909	0.243003825	0.167792612	0.222950081	0.229840174	0.196966868	0.236148656	0.226667221	0.228313294	0.144683707	0.151165735	0.139486313	0.101856939	0.083801	0.102616721	0.110132935	0.09371448	0.12790316	0.106057792	0.10188982	0.104164799	0.119098252	0.118296473	0.129640978	0.117906461	0.135784545	0.158335883	0.138071188	0.11204075	0.086213171	0.067713143	0.110095317	0.12343947	0.201347968	0.1203528	0.193168436	0.108228856	0.092291363	0.126183366	0.10905958	0.0719456	0.128720392
cg00133606	0.958269512	0.911947222	0.895227191	0.926688507	0.862735363	0.87521462	0.926840614	0.874029257	0.885660048	0.927707386	0.84350398	0.855528621	0.910974772	0.872299918	0.878320914	0.90889042	0.875807704	0.899331046	0.91278911	0.933984532	0.938615324	0.931595743	0.931596076	0.926804451	0.889425968	0.926529678	0.915172744	0.931347443	0.906802541	0.921148118	0.922181801	0.926175723	0.915425305	0.871415762	0.908268269	0.934986718	0.920232875	0.933687408	0.914725088	0.920645414	0.848191223	0.924984549	0.831249536	0.869504605	0.911363529	0.889785463	0.896254655	0.937256321	0.918449564
cg00134217	0.902869802	0.9218483	0.904697898	0.905761491	0.918887909	0.921530612	0.915546899	0.905424036	0.911618478	0.917464322	0.92424338	0.917221841	0.909514412	0.908785471	0.927684707	0.909601087	0.895651577	0.891590949	0.918587256	0.902176381	0.916919874	0.928445819	0.908023068	0.918143847	0.911225975	0.925040988	0.921224927	0.909896093	0.917623852	0.918237542	0.871817848	0.913137875	0.882058248	0.930868724	0.921310799	0.91791113	0.911167782	0.921887923	0.918463381	0.915696315	0.919639769	0.912746908	0.903393146	0.893324407	0.908182012	0.905784831	0.925554954	0.898330435	0.927192478
cg00138195	0.010033125	0.009903234	0.008771849	0.01152522	0.010049438	0.010703734	0.00957345	0.012585136	0.00995748	0.011643106	0.010644683	0.010086163	0.009903998	0.009479709	0.012009233	0.0118055	0.010769428	0.010105419	0.010852475	0.010458994	0.010001531	0.010547653	0.009628009	0.010250869	0.010473603	0.010317483	0.010224861	0.009492636	0.009539183	0.009272696	0.010083047	0.010332528	0.009436981	0.009928668	0.008614394	0.010378521	0.007568888	0.008361796	0.00925104	0.010063666	0.009215708	0.008407706	0.007502483	0.007767655	0.009614489	0.008022486	0.008821381	0.0097074	0.007824077
cg00140840	0.036394913	0.03952999	0.040534498	0.03969683	0.046690384	0.045744212	0.038240661	0.039685553	0.036149816	0.060616512	0.0481998	0.054145779	0.04032764	0.039755432	0.077200641	0.041847746	0.041434311	0.041190974	0.039575431	0.038750288	0.039839147	0.03595344	0.035910047	0.037847593	0.038054695	0.038364955	0.036081557	0.036747354	0.03541027	0.040480656	0.038987291	0.039527212	0.038858803	0.034925903	0.036031849	0.039493741	0.038546038	0.043416969	0.051712148	0.041081411	0.042092413	0.047913604	0.047637181	0.045114351	0.038776346	0.039690157	0.043572082	0.038148222	0.046910376
cg00143077	0.112516019	0.155410987	0.356079199	0.190799844	0.381078772	0.315752399	0.207138244	0.460011109	0.406002121	0.327414865	0.431458612	0.390345124	0.375306205	0.33209854	0.410285273	0.373151731	0.329873396	0.26391705	0.276307713	0.208494825	0.133808884	0.196250708	0.208489861	0.18457287	0.245698035	0.17241745	0.131181225	0.170170817	0.205525959	0.171805659	0.232289863	0.173251791	0.245834478	0.224530714	0.21253432	0.246533892	0.156438405	0.250560046	0.145863366	0.233762526	0.390254593	0.324494319	0.34067445	0.249338261	0.151668158	0.174972531	0.276215768	0.11699721	0.20837339
cg00143530	0.816137747	0.793684255	0.769057655	0.811540801	0.835428194	0.846932196	0.815564619	0.813911704	0.848042811	0.892071357	0.84322054	0.87961596	0.833073071	0.767154729	0.814352143	0.82218698	0.837605252	0.811907049	0.790316847	0.793841248	0.802798203	0.800975703	0.756791807	0.759350245	0.780085128	0.735880277	0.775451359	0.777779524	0.834451906	0.776495866	0.834498367	0.838796208	0.756781432	0.777159279	0.792408361	0.798226852	0.881592473	0.870912356	0.859571106	0.883234877	0.888629471	0.866403476	0.874208703	0.864215882	0.8492651	0.857416229	0.873166411	0.84207721	0.858132556
cg00143792	0.987475586	0.98621241	0.985982712	0.986473215	0.963647405	0.9765095	0.990891574	0.985249016	0.985078329	0.98671956	0.974934954	0.983142443	0.983768922	0.976784541	0.980835352	0.957494117	0.979915392	0.977739294	0.98113471	0.98032282	0.988391861	0.980010193	0.990267337	0.977480743	0.97995744	0.98095866	0.988375385	0.9813381	0.988159539	0.988987696	0.955246775	0.984755612	0.972595657	0.988266013	0.989016509	0.985420347	0.991403369	0.990937701	0.977045796	0.981770583	0.988818266	0.981883523	0.982317599	0.98593049	0.977250082	0.989714697	0.987211816	0.987001876	0.986337493
cg00145315	0.04467167	0.044318017	0.036170387	0.036387076	0.046501399	0.041999755	0.041686792	0.035724138	0.035707218	0.039635873	0.043102622	0.041625547	0.036664871	0.034898645	0.035074464	0.038862809	0.037138796	0.035592525	0.038531506	0.036250095	0.042141658	0.035474497	0.034242666	0.038403101	0.032713945	0.035822474	0.03679001	0.038753018	0.039438068	0.047435479	0.041366595	0.037031949	0.036267768	0.033884221	0.036430137	0.039416034	0.035705484	0.036232078	0.032563351	0.032443834	0.034482676	0.031670814	0.024769273	0.031769479	0.03688731	0.036802225	0.035857515	0.039433855	0.035104612
cg00146111	0.239948659	0.381884926	0.420571277	0.30453826	0.621483972	0.54303806	0.390251612	0.594263972	0.620854877	0.462861027	0.672186163	0.607684451	0.505069203	0.538688443	0.492860827	0.513481453	0.496127695	0.551046992	0.489600291	0.448955269	0.350509818	0.426161984	0.464565398	0.323402448	0.501107262	0.374753154	0.370986495	0.356723498	0.443501822	0.431978018	0.452078757	0.427393981	0.429101734	0.436023939	0.323849803	0.466777158	0.324397322	0.241493478	0.431896548	0.42315441	0.607327853	0.442472222	0.69371371	0.490539753	0.408681902	0.422882727	0.441493613	0.262882237	0.368668693
cg00146174	0.943607111	0.943738215	0.910176126	0.939325609	0.935478269	0.927785205	0.936595736	0.941480307	0.946254785	0.939923091	0.935376663	0.9215051	0.930650248	0.930298701	0.942452307	0.937160073	0.934505288	0.935574887	0.941398842	0.942803787	0.940238395	0.939174608	0.94171721	0.940998431	0.943126541	0.938990218	0.947628389	0.940559345	0.940855497	0.934876134	0.943743001	0.945158571	0.93628391	0.939778024	0.942351415	0.93824445	0.944761426	0.949360604	0.947879159	0.939821224	0.935780544	0.928793619	0.933201696	0.918320626	0.947275761	0.931927048	0.947173071	0.943808346	0.929313186
cg00146253	0.823012484	0.818212626	0.886547216	0.789547564	0.914730808	0.861586299	0.874885802	0.949146995	0.931780094	0.88621409	0.947768025	0.948922311	0.907695191	0.934033862	0.910244545	0.903892231	0.86159691	0.919419854	0.88644714	0.850411435	0.855918994	0.894804018	0.853174288	0.853903245	0.863572775	0.741768897	0.857776033	0.861981404	0.896124724	0.863206196	0.816060806	0.853773625	0.835288583	0.855487788	0.816996526	0.800116617	0.849872583	0.850845301	0.853695976	0.922388208	0.940394004	0.866660707	0.936260507	0.910915111	0.839627243	0.909547037	0.924590131	0.852923455	0.889969616
cg00146676	0.241254383	0.385426834	0.468762864	0.191965221	0.788145392	0.552724553	0.41818824	0.770962293	0.677298842	0.536343527	0.700633677	0.749104335	0.627269648	0.82506218	0.612776883	0.742061467	0.525585895	0.425619265	0.567022623	0.332188815	0.268496536	0.381060707	0.35591801	0.405259778	0.421596343	0.389873178	0.358082734	0.373234382	0.395472905	0.464532085	0.478026725	0.412179797	0.300816231	0.491534286	0.434358152	0.394326489	0.267338395	0.295807657	0.355181368	0.444730442	0.765779437	0.461919021	0.570094702	0.422368359	0.30563279	0.454099195	0.421506851	0.328151698	0.507008979
cg00147440	0.474362851	0.486741597	0.5	0.502913292	0.533586616	0.500281061	0.455843818	0.472594989	0.497884215	0.521656571	0.501690086	0.490639605	0.508968034	0.440604897	0.47810592	0.505584311	0.5	0.492039072	0.487360637	0.475816344	0.498989271	0.491526041	0.495834355	0.496803912	0.453258482	0.482405228	0.481002885	0.502928295	0.482024583	0.510392701	0.465520981	0.49447615	0.48428533	0.476299444	0.479348687	0.508990018	0.487037046	0.463951117	0.490285968	0.468510241	0.487118849	0.476021648	0.506789286	0.489203106	0.495614421	0.479069994	0.466271268	0.490942141	0.485062084
cg00149071	0.017790126	0.018112183	0.016501617	0.022050271	0.015938566	0.018069999	0.016610202	0.01525015	0.016083431	0.01740969	0.015769529	0.016541876	0.016397039	0.016412219	0.016609212	0.017436103	0.017362713	0.018889232	0.016140032	0.016941109	0.017019146	0.015721557	0.016429696	0.017320826	0.017230294	0.015466367	0.017874565	0.018727317	0.014177226	0.016882091	0.015525068	0.016636705	0.017369514	0.01524376	0.014412879	0.015102956	0.011996527	0.012512905	0.013667493	0.014941074	0.012998423	0.014476365	0.01093493	0.01366726	0.015250625	0.013018764	0.012664383	0.013590664	0.013136601
cg00149440	0.992180054	0.990572622	0.991085089	0.990604575	0.965807436	0.990089698	0.984466721	0.952791813	0.978327449	0.989549834	0.989446703	0.988935807	0.968519786	0.970955406	0.986152399	0.989430188	0.989272504	0.97914838	0.980568107	0.991267855	0.991727904	0.991159561	0.990890798	0.991154832	0.99055894	0.987692419	0.991008391	0.991666905	0.990050406	0.99179489	0.990314315	0.991599211	0.99005135	0.991018692	0.991568652	0.985020784	0.991754853	0.991977036	0.992179938	0.991784568	0.982068288	0.991214297	0.943821008	0.991191511	0.991592414	0.989459761	0.98982232	0.993067305	0.98578842
cg00149689	0.390366954	0.539981177	0.412540378	0.51645066	0.743623213	0.537859881	0.496321661	0.635197324	0.64205344	0.300693479	0.597828538	0.731752144	0.547166527	0.781168876	0.645132023	0.564085409	0.589940671	0.703897213	0.503782399	0.65533725	0.503073025	0.384913979	0.341213024	0.501751353	0.344272855	0.299796862	0.630202786	0.215884261	0.580813822	0.310497482	0.481136356	0.43429158	0.350790568	0.282839862	0.295774675	0.347554431	0.263206293	0.280769795	0.387966143	0.423493018	0.791017712	0.64314687	0.54581826	0.448664852	0.498580856	0.356401771	0.462168852	0.18270649	0.296847463
cg00152260	0.042167218	0.04022205	0.036874368	0.038282803	0.047357469	0.051330899	0.066219265	0.046058611	0.043916666	0.130001192	0.050456273	0.131501246	0.048915997	0.048039241	0.047047568	0.04369091	0.045594721	0.046092752	0.039490796	0.047251032	0.044419025	0.043622909	0.045358258	0.036731056	0.046037267	0.043112389	0.041344608	0.075680234	0.051960768	0.038499167	0.043967054	0.04642747	0.04393823	0.054825328	0.048468852	0.040584494	0.048054527	0.0413077	0.049254722	0.043844443	0.050439006	0.050611342	0.043966604	0.044991761	0.046340824	0.049004136	0.044693212	0.045075021	0.041403923
cg00153046	0.933344426	0.915891471	0.904420869	0.929736445	0.933343133	0.936934375	0.928171166	0.941315294	0.942622112	0.925941926	0.932467186	0.947022685	0.935804039	0.931174489	0.938702308	0.930346767	0.941435732	0.933650122	0.927241421	0.934050307	0.931340149	0.92808814	0.935938606	0.930502894	0.935385525	0.930234511	0.931994772	0.919680909	0.93943898	0.933002614	0.937009834	0.916061859	0.935989889	0.936278849	0.932296714	0.927696704	0.909235563	0.919234357	0.909092268	0.924717496	0.931790662	0.9198442	0.937777776	0.921568428	0.910945749	0.908119912	0.929553634	0.920093587	0.923250302
cg00153387	0.282134826	0.337943149	0.386705053	0.349241835	0.380301347	0.352150337	0.434818659	0.399555854	0.260103614	0.39146286	0.300333839	0.36718991	0.327226136	0.282019619	0.348704213	0.369445824	0.335726237	0.391859067	0.383202406	0.328740763	0.3865854	0.348864419	0.39865216	0.399246789	0.305095543	0.323034962	0.320920042	0.414576899	0.399623833	0.408055216	0.325979523	0.367878554	0.376695754	0.445732868	0.389163634	0.325986311	0.368249935	0.357669379	0.347432988	0.372947427	0.409560065	0.285594813	0.377077014	0.276241494	0.42602305	0.426411782	0.36265903	0.423415482	0.317409726
cg00154486	0.919825413	0.866657268	0.882809683	0.902936953	0.652879655	0.759599583	0.887835673	0.676970378	0.658934636	0.746793635	0.701676398	0.647479628	0.701617264	0.524457638	0.672223422	0.679843289	0.825328786	0.719382526	0.76202866	0.874803839	0.898043021	0.842972745	0.871887635	0.932443578	0.817296442	0.834112412	0.835870505	0.8738301	0.873746679	0.818884005	0.847031216	0.882470313	0.852869768	0.824370103	0.832171917	0.833663956	0.893339184	0.906631009	0.864766565	0.82588169	0.635908947	0.748119074	0.627928277	0.830095423	0.829988535	0.839935911	0.796369124	0.90402262	0.851201831
cg00156720	0.679649654	0.645578766	0.787013885	0.680366774	0.864831221	0.823707	0.709437941	0.885971999	0.814171912	0.816933791	0.896076269	0.84862471	0.837410967	0.85766221	0.813284846	0.753274467	0.820857317	0.824033255	0.767430336	0.751299669	0.778327718	0.740429839	0.748906241	0.758308117	0.793279101	0.616374941	0.663667257	0.766530057	0.684353063	0.697363734	0.708802309	0.733227309	0.7847567	0.705179619	0.704367371	0.639944685	0.741320553	0.708978095	0.697342376	0.74459632	0.816854808	0.750228582	0.77731832	0.773200011	0.649732347	0.826937224	0.778283246	0.687961317	0.811914482
cg00156769	0.041878145	0.042486283	0.069503899	0.041818447	0.0455077	0.048195281	0.047850721	0.040641502	0.039686469	0.038602948	0.04835937	0.037956306	0.044222604	0.04986628	0.042054404	0.042967833	0.045032793	0.045962809	0.03961768	0.042612739	0.03921963	0.044256292	0.046253866	0.044634765	0.039521694	0.044138799	0.033632675	0.038380842	0.045151523	0.043774177	0.041894436	0.041336745	0.05224324	0.04150418	0.038850384	0.041835812	0.039291754	0.040786938	0.038187351	0.035433552	0.043524009	0.049054011	0.048242559	0.052490817	0.038883325	0.049728231	0.03747485	0.038117084	0.052130533
cg00157812	0.906885794	0.889601619	0.79959306	0.917354381	0.621960117	0.683837752	0.869826139	0.818055494	0.654968095	0.824925596	0.560884519	0.570918235	0.688698499	0.589716705	0.793516752	0.728323551	0.66928593	0.809100932	0.743673594	0.80149514	0.910177094	0.879754823	0.903951857	0.919986159	0.760787419	0.852465221	0.863747306	0.901154616	0.877097861	0.798356076	0.769805447	0.883626694	0.873650364	0.835001496	0.874395417	0.836311797	0.890027838	0.902067114	0.894366961	0.849252061	0.625915873	0.803711513	0.476713188	0.78863427	0.908806629	0.835766707	0.847427999	0.923440661	0.854839886
cg00158333	0.024674744	0.027734645	0.036943697	0.028721706	0.03214988	0.033970618	0.0337289	0.038211472	0.040103996	0.024037375	0.048390323	0.026751457	0.038704506	0.026996629	0.025116569	0.029293211	0.033507106	0.028413025	0.02760731	0.026119912	0.02375757	0.026877075	0.026700699	0.022440635	0.036419609	0.023481015	0.024658186	0.039288731	0.022669695	0.036673038	0.045852203	0.024861585	0.039631152	0.029526053	0.024576518	0.025587326	0.028185285	0.019545701	0.02325077	0.024791291	0.028375481	0.018584653	0.028570678	0.026153551	0.020952672	0.026659544	0.022719032	0.025599927	0.021512117
cg00159476	0.765475152	0.724152965	0.712149365	0.758925454	0.812550213	0.782813722	0.867506492	0.762611463	0.809358803	0.828554014	0.761397617	0.831133124	0.784720467	0.798095654	0.793993122	0.737645693	0.841006731	0.836615151	0.790818425	0.820338583	0.87450798	0.769369232	0.853352905	0.878528773	0.78857861	0.741637452	0.752152571	0.840558419	0.840267025	0.794554593	0.749654026	0.836237258	0.853712008	0.82688577	0.821082971	0.751950456	0.796020505	0.797002372	0.848262999	0.880068029	0.706055316	0.771311985	0.728200469	0.830176774	0.854783206	0.864241139	0.807885179	0.89030807	0.809483115
cg00159753	0.868213502	0.875972559	0.855891264	0.878585544	0.892446933	0.898999611	0.888747881	0.919940982	0.911724502	0.896168817	0.890682604	0.906393692	0.912083362	0.888915274	0.918662446	0.904525461	0.889060617	0.905930188	0.907600847	0.893087986	0.884416931	0.887117005	0.895939468	0.896497417	0.885651264	0.903454984	0.882274571	0.903042076	0.901942837	0.914830223	0.886111989	0.892211618	0.891322014	0.912204797	0.87927784	0.862566912	0.866025767	0.887216383	0.85327747	0.895974248	0.908410613	0.869179848	0.887747647	0.874994085	0.892836632	0.812259517	0.888244859	0.901486643	0.853592225
cg00160892	0.053092109	0.203448383	0.221105153	0.157029217	0.461464285	0.374449512	0.169808925	0.400003654	0.420350409	0.33091392	0.454050569	0.517800007	0.445909263	0.482770717	0.401865385	0.408639678	0.31414604	0.281734508	0.321397383	0.204346878	0.135519488	0.298027041	0.197565619	0.161757532	0.267029333	0.189291504	0.185721778	0.163754881	0.158943095	0.215614452	0.217296285	0.208752451	0.211682836	0.241446511	0.144758478	0.21224459	0.154130218	0.125813227	0.181648695	0.252431235	0.44536775	0.352572489	0.372067107	0.286732302	0.160441082	0.267223596	0.283121193	0.096559481	0.228733972
cg00162326	0.912866726	0.90149604	0.918669107	0.922831625	0.901039545	0.92286536	0.920410234	0.889567589	0.934734116	0.937205033	0.858259173	0.934782165	0.911135059	0.929139264	0.910858547	0.897355461	0.927949504	0.896246842	0.912245559	0.890632226	0.912533943	0.894718596	0.904403142	0.876250685	0.929334951	0.900797314	0.936473402	0.90386062	0.87651172	0.92074477	0.896644103	0.928890262	0.932785509	0.88829871	0.923699839	0.892438007	0.904792052	0.907542139	0.922272323	0.906726359	0.861929473	0.748296041	0.901791338	0.952322207	0.904227855	0.8877627	0.896964523	0.900332394	0.934454753
cg00162625	0.754611199	0.777878549	0.868243954	0.853885043	0.862914105	0.782375866	0.844860425	0.864206539	0.772242605	0.842624878	0.781678288	0.822973791	0.82186323	0.819194903	0.845841665	0.796013414	0.762278526	0.882299612	0.702160862	0.804182777	0.838495697	0.882028307	0.897632619	0.89471937	0.835851469	0.748820005	0.822592967	0.862830001	0.84657245	0.77614054	0.77532448	0.850010065	0.812115854	0.79428589	0.816887335	0.732864467	0.78785681	0.848874774	0.84056573	0.880177852	0.836753904	0.837971032	0.69629583	0.837992662	0.788484545	0.827058806	0.83066123	0.876419723	0.848049286
cg00164295	0.488818766	0.116064367	0.166847311	0.154482422	0.499200205	0.496049443	0.227257863	0.402609019	0.469170073	0.266327158	0.696473012	0.580488745	0.514338214	0.50156061	0.364638516	0.489904732	0.581336612	0.255255966	0.537075978	0.220761357	0.078243836	0.48163554	0.200942612	0.155487046	0.364252789	0.163837436	0.161444965	0.15299841	0.272924844	0.19562663	0.474264529	0.245637825	0.285633808	0.248135607	0.222177069	0.234205354	0.088944778	0.274043106	0.188323557	0.286334961	0.594920206	0.310289632	0.114895395	0.268821131	0.141067514	0.253792717	0.333966161	0.147949346	0.238527803
cg00166579	0.02166888	0.024360866	0.017964569	0.023789219	0.020081077	0.025173076	0.020904173	0.022082341	0.020146863	0.053413624	0.019610183	0.049798677	0.021831551	0.02650614	0.024885491	0.023114768	0.022736588	0.022998503	0.026032057	0.02134507	0.019556503	0.023771619	0.021049825	0.019818364	0.024941636	0.024075136	0.027766406	0.025721351	0.019991908	0.022735059	0.020872665	0.018447945	0.023756816	0.021426826	0.023119645	0.020549684	0.016965753	0.016297405	0.018786121	0.020189816	0.021418592	0.017438211	0.017399001	0.014667972	0.020021231	0.017803684	0.019018836	0.021918595	0.016530863
cg00166917	0.963837818	0.964059126	0.933479657	0.960503344	0.96250273	0.962884602	0.959416463	0.962329932	0.966290784	0.965358	0.960988827	0.961179597	0.963274894	0.958776749	0.962679061	0.960560618	0.961029463	0.962823185	0.964884535	0.964333636	0.965758887	0.965128128	0.963416569	0.962782778	0.965401172	0.962704624	0.959959172	0.961291699	0.95981988	0.960313061	0.962950362	0.963995059	0.959055961	0.961757451	0.965090778	0.96133553	0.963853868	0.96037767	0.964254034	0.966520818	0.964138227	0.954271877	0.956993854	0.960386248	0.967081628	0.954624099	0.967928724	0.963396847	0.955854321
cg00167250	0.03523264	0.057864422	0.387763081	0.041750342	0.062175285	0.042047688	0.039559152	0.057008628	0.036538249	0.035947437	0.077232588	0.064966659	0.073869775	0.06375712	0.034408746	0.270936493	0.034862039	0.061674785	0.057219678	0.234134454	0.051409959	0.05439629	0.039603838	0.196964972	0.034471026	0.056164694	0.029972566	0.032129311	0.090408255	0.03909258	0.057008545	0.311493006	0.046347562	0.064710625	0.056906333	0.037939314	0.033631317	0.03520393	0.419441478	0.038282571	0.06054609	0.099022999	0.043064637	0.088878747	0.051874911	0.084235284	0.039854571	0.285501625	0.048135838
cg00167491	0.041704955	0.046045378	0.053504257	0.038895634	0.030575339	0.039075156	0.049498935	0.036312273	0.034506661	0.070833554	0.034901893	0.069588866	0.03252785	0.040558995	0.039480222	0.032601849	0.044941519	0.057022637	0.04402781	0.043641272	0.044248994	0.041770612	0.061712387	0.040808958	0.039792837	0.04307328	0.040258678	0.05183293	0.047481809	0.050398668	0.03221774	0.043415072	0.053471768	0.044699447	0.059324256	0.038356415	0.054643742	0.059123687	0.034662601	0.039622646	0.03534948	0.055034027	0.028751095	0.04736195	0.054312449	0.031295423	0.040753453	0.037272644	0.041083203
cg00167853	0.117411355	0.248725736	0.399503915	0.253545996	0.787089941	0.685303444	0.320829036	0.935982667	0.853246196	0.585115075	0.902716696	0.943153815	0.722407854	0.881610876	0.754031191	0.74620918	0.572132732	0.569202222	0.576446102	0.388080928	0.260295304	0.351960445	0.342261806	0.255942241	0.422407412	0.335861749	0.28029946	0.36792952	0.418695461	0.407624274	0.392615117	0.279232952	0.372967136	0.452993187	0.262502952	0.360429059	0.244651955	0.259822857	0.327222184	0.39563236	0.896694315	0.510941426	0.934425133	0.562931976	0.340696061	0.3606763	0.571862209	0.234239673	0.52027597
cg00168727	0.479998425	0.404018781	0.42460136	0.450670451	0.45567724	0.424925847	0.510760327	0.458847103	0.463025373	0.430808279	0.420421074	0.433186851	0.481248319	0.50490941	0.469004667	0.465862292	0.463470628	0.507573619	0.493026151	0.486580316	0.476140168	0.449517024	0.456549381	0.417908711	0.425959198	0.481810201	0.44954042	0.448716941	0.434281827	0.439811891	0.448127939	0.471833028	0.468155382	0.457499085	0.488107858	0.442382597	0.43123145	0.446694031	0.476364504	0.449364526	0.493832649	0.458926475	0.486741756	0.481240316	0.479910985	0.44339228	0.466568059	0.48555326	0.454475069
cg00169860	0.896519747	0.878537819	0.762785555	0.883195644	0.834918486	0.846117232	0.864030239	0.826592969	0.866875475	0.885049588	0.835810315	0.862671571	0.843097846	0.82319755	0.859987335	0.850500659	0.876807603	0.857212277	0.871913761	0.891250641	0.899142797	0.88921371	0.864877839	0.870007344	0.880771973	0.873578622	0.903798658	0.876512678	0.846662929	0.878189785	0.85736169	0.884106836	0.845611103	0.870848799	0.871954337	0.875116089	0.889598847	0.8896428	0.894522391	0.8857272	0.879310468	0.810599034	0.833675133	0.809290043	0.887438594	0.811742164	0.863956664	0.89562608	0.815016848
cg00174373	0.058963694	0.055578905	0.058020087	0.059845561	0.052124942	0.062459753	0.060430743	0.064023744	0.056498055	0.162140902	0.06145132	0.10325839	0.053942487	0.058381422	0.067419805	0.055612916	0.054838519	0.056030335	0.054732861	0.054779646	0.056121934	0.054688132	0.052354868	0.054029206	0.061045255	0.056170572	0.064333046	0.055923334	0.051922282	0.057597233	0.056820611	0.055941121	0.05753935	0.04701246	0.054683851	0.05744374	0.050203964	0.05383177	0.052697805	0.049948967	0.043670446	0.062382896	0.051148999	0.049747438	0.062577166	0.046483104	0.055422119	0.06991881	0.05290124
cg00176482	0.860371591	0.877855701	0.838430722	0.875641008	0.695774641	0.786866903	0.823836636	0.76826093	0.714864782	0.836346112	0.693955534	0.760011704	0.769134569	0.739528086	0.761385537	0.771867353	0.788361581	0.779658405	0.766462061	0.785542311	0.853078271	0.846633887	0.839539663	0.856628649	0.792125264	0.835601033	0.83584972	0.870040777	0.830071512	0.819452495	0.796633843	0.839600887	0.816144177	0.841652442	0.814539759	0.802244937	0.830007361	0.844352393	0.856491312	0.824005527	0.673796178	0.796319244	0.656797194	0.788946686	0.857556802	0.816196858	0.822353324	0.874654112	0.778905611
cg00177385	0.488300465	0.481502901	0.486097272	0.4802103	0.487056946	0.485025007	0.489605532	0.483227075	0.502560587	0.500561233	0.49204145	0.479112488	0.497595667	0.496787372	0.497926985	0.475139959	0.497538568	0.493313643	0.486950699	0.494420471	0.490404468	0.49586243	0.476954637	0.47994389	0.479558143	0.485466013	0.477274161	0.483707712	0.466563138	0.475197532	0.492207346	0.49594674	0.486632991	0.484961974	0.496101749	0.48946371	0.482789268	0.484157854	0.497291213	0.482510165	0.496439927	0.499616057	0.490207826	0.485285347	0.510854165	0.501825077	0.505024501	0.490064064	0.493012853
cg00178703	0.180427071	0.335923083	0.435208144	0.291695912	0.671102459	0.616001158	0.326777914	0.785351339	0.728404424	0.430793168	0.739002941	0.835507677	0.629394987	0.670224018	0.679898001	0.647218908	0.608635141	0.573622934	0.581463105	0.399946024	0.210727024	0.373025587	0.348151624	0.355767217	0.479039133	0.292964761	0.291558321	0.24211996	0.406741471	0.416726496	0.455907955	0.284492833	0.440965055	0.368142103	0.326122069	0.38180126	0.269765249	0.329069075	0.28830647	0.429147304	0.73962	0.531448339	0.715701329	0.523034182	0.296259994	0.399394563	0.51553986	0.196537447	0.390862694
cg00179574	0.947212068	0.945478742	0.895043391	0.944963159	0.942915742	0.940715088	0.93697766	0.947405704	0.95075415	0.953332463	0.945972582	0.943910222	0.946024175	0.938313494	0.950110437	0.941567727	0.94521529	0.944695009	0.945830068	0.949138154	0.949134252	0.948619313	0.943354671	0.942018806	0.95044861	0.943291453	0.951507998	0.944118226	0.939843923	0.943373125	0.948243319	0.950009567	0.934313076	0.945517723	0.945629218	0.947482729	0.94528447	0.94735678	0.940545846	0.947827851	0.947064009	0.934364051	0.934780693	0.930554062	0.948750601	0.929373442	0.947229693	0.945802803	0.925978594
cg00179765	0.603868541	0.67268268	0.631304927	0.648057478	0.739576109	0.690426607	0.725899988	0.784019948	0.786106544	0.695616473	0.810639666	0.835576694	0.744320242	0.783191241	0.769960353	0.739710793	0.762390159	0.727678865	0.737262832	0.630063871	0.719235252	0.663057291	0.661673464	0.662885196	0.709070215	0.62415328	0.597852559	0.6036539	0.67587245	0.670914309	0.605448006	0.659163468	0.724059135	0.684501416	0.647894697	0.699618169	0.645717088	0.600264279	0.601764632	0.676547863	0.732082839	0.573162103	0.697911131	0.670966222	0.680399863	0.664564222	0.6781085	0.67357385	0.627779561
cg00180385	0.148466318	0.111816681	0.289588432	0.133594146	0.139473948	0.149196653	0.175120884	0.130412427	0.102744851	0.103806451	0.14456927	0.129289864	0.146664084	0.174716779	0.106111152	0.118953815	0.117246434	0.128162217	0.12577331	0.136734677	0.132743357	0.141532469	0.167798427	0.139350778	0.144468244	0.1520542	0.117606342	0.12687094	0.134576414	0.145765291	0.13384344	0.16079437	0.18846072	0.184677977	0.162408577	0.15977778	0.100267365	0.088529035	0.082766986	0.104122993	0.089254182	0.160959495	0.132526155	0.13508127	0.094678443	0.141444574	0.083781371	0.114002726	0.149132591
cg00180801	0.963933977	0.907699753	0.909987228	0.936271393	0.672906674	0.71814822	0.878822106	0.62884001	0.590882101	0.789411038	0.60995119	0.573733468	0.72615994	0.573576325	0.615484454	0.686396449	0.757345333	0.780690168	0.763422019	0.885453231	0.931360722	0.883176649	0.904424434	0.929976336	0.847042683	0.906671221	0.905736652	0.928024753	0.882196492	0.842944793	0.876616604	0.887278884	0.839397624	0.876534157	0.874657478	0.870233637	0.890530712	0.91088153	0.881332992	0.867353548	0.608962452	0.864919393	0.629933859	0.767635078	0.887992705	0.80467885	0.774773079	0.94206939	0.792927169
cg00180917	0.04092494	0.036274428	0.044229509	0.039761034	0.036126734	0.037208252	0.049062463	0.042557023	0.041241111	0.04153872	0.042337891	0.047352096	0.041816235	0.045095747	0.042931254	0.03843775	0.036838055	0.039152196	0.038517667	0.061325936	0.036412082	0.045568527	0.04564997	0.037085079	0.037806521	0.040286981	0.042771669	0.042494977	0.04020637	0.041293238	0.042343419	0.03425236	0.039014585	0.042662005	0.038555948	0.041508572	0.034590039	0.034424312	0.041752955	0.040893693	0.038757602	0.036523246	0.034384112	0.036012472	0.037946198	0.040465525	0.039623945	0.040230184	0.044674728
cg00181100	0.022713545	0.021547795	0.019612998	0.023055127	0.023282863	0.02180334	0.023975631	0.021853512	0.023089804	0.034995458	0.023564481	0.02745766	0.020596282	0.02271655	0.022822932	0.027837545	0.025370778	0.023078565	0.025420895	0.021133521	0.022280286	0.023351512	0.023781846	0.022924568	0.022083547	0.029896179	0.024080235	0.027915952	0.023081904	0.020457254	0.024459029	0.023272704	0.025623614	0.027326699	0.023344881	0.021888497	0.024240062	0.025406734	0.028643959	0.031619501	0.028870475	0.027602627	0.02828426	0.034392097	0.030699172	0.03254601	0.025665756	0.029927054	0.027768815
cg00181698	0.483833294	0.478174622	0.496285405	0.488951571	0.492807	0.487750275	0.485770035	0.503379662	0.484361822	0.492234348	0.493135471	0.486739171	0.493302026	0.483337032	0.476796836	0.486084791	0.48975901	0.475786175	0.470171432	0.485068292	0.48968046	0.491098812	0.489032641	0.482859703	0.476543573	0.49014234	0.481401515	0.49686628	0.485617053	0.470613276	0.478077975	0.480689936	0.482493926	0.485809282	0.492922234	0.479059273	0.485823432	0.47357642	0.483439527	0.496661991	0.464187756	0.484671805	0.496964433	0.488193354	0.489007871	0.494901065	0.484287072	0.482882861	0.495809338
cg00183899	0.677759399	0.691490348	0.428165326	0.663807745	0.279644555	0.535598398	0.659600634	0.611143002	0.51907558	0.576440458	0.555818611	0.57425392	0.600574676	0.554556799	0.631049549	0.248889197	0.350030559	0.648892033	0.518393393	0.529067648	0.693590317	0.574716237	0.671747474	0.729054279	0.630815075	0.328090853	0.58010996	0.342284279	0.357170898	0.638064014	0.315190334	0.345977971	0.667311087	0.622068666	0.455904126	0.623913523	0.691363169	0.369197409	0.613452064	0.670140727	0.204798659	0.58903569	0.3936502	0.655114953	0.713291777	0.645127386	0.601703872	0.429318908	0.593773556
cg00184699	0.074631462	0.073252008	0.072198694	0.065802441	0.064678591	0.068140754	0.075121368	0.072576098	0.075190547	0.083805987	0.079753936	0.071279888	0.081187341	0.059927447	0.079246983	0.082909874	0.06117286	0.075138032	0.06916589	0.086639523	0.074843393	0.066639088	0.074845497	0.078027873	0.061788802	0.071554236	0.066869299	0.06903446	0.067813678	0.073341214	0.074338785	0.073631971	0.061519079	0.064249279	0.066508283	0.067899092	0.054414813	0.053195212	0.068076933	0.054377709	0.074284651	0.058192577	0.064584072	0.057687347	0.069244703	0.066857198	0.075606659	0.048766972	0.066613604
cg00185982	0.054031443	0.048996841	0.057012401	0.048315771	0.049336187	0.04969605	0.05355223	0.047869516	0.051193621	0.044784316	0.051031311	0.043740903	0.05147885	0.052821181	0.048789264	0.050263045	0.053799766	0.051322779	0.047235245	0.047119314	0.046835314	0.045350864	0.048825913	0.043121088	0.050871751	0.05010253	0.050387358	0.049452825	0.054654174	0.052433321	0.052977651	0.046426103	0.054150943	0.051137652	0.046361696	0.045999161	0.044386622	0.042284142	0.045364997	0.04536081	0.050420312	0.049248333	0.045924727	0.05071059	0.045857959	0.051351115	0.042951842	0.051816137	0.04783562
cg00187380	0.464767135	0.411101884	0.309240683	0.288034554	0.179178637	0.227886897	0.480709897	0.11597837	0.141825293	0.172102185	0.171829861	0.084573744	0.31292448	0.118078378	0.266593046	0.156060676	0.316308543	0.348996037	0.244675014	0.453924204	0.460420861	0.455517834	0.43758094	0.428246323	0.463022508	0.280583778	0.433327356	0.362343967	0.44511971	0.453501582	0.381920559	0.477721428	0.447308125	0.429181919	0.584092239	0.307779301	0.436661385	0.384806507	0.26190628	0.353941261	0.133604011	0.358650922	0.104090318	0.342920329	0.346656208	0.266534085	0.330233799	0.355072491	0.345501284
cg00187832	0.943588921	0.936826153	0.942168034	0.94604807	0.952408256	0.930467657	0.942502524	0.939044132	0.93647845	0.932774988	0.944878388	0.948494818	0.933129	0.943976033	0.945518977	0.937080619	0.943012131	0.947492605	0.935347117	0.936684031	0.94153932	0.934019833	0.940531249	0.941772527	0.941851388	0.941343144	0.932420989	0.948517839	0.938296375	0.93685529	0.935593815	0.946159212	0.948951205	0.943379536	0.947150936	0.950862254	0.940730911	0.945315887	0.942069252	0.940788377	0.941717897	0.94393679	0.946862106	0.948859008	0.933756988	0.936319913	0.938051343	0.941303039	0.937157739
cg00189226	0.961190693	0.958324197	0.939419772	0.959447365	0.962346393	0.961972387	0.961369289	0.956735128	0.957660598	0.958153285	0.963268187	0.952456741	0.960069254	0.96056849	0.961319535	0.963563727	0.961789454	0.955846422	0.963903578	0.957428155	0.961079689	0.946638934	0.95522501	0.959026839	0.954931105	0.962790593	0.962851722	0.958037545	0.957266123	0.959991789	0.954742941	0.95938936	0.965712356	0.961708539	0.960602762	0.965431831	0.950507143	0.940386735	0.956086882	0.952177451	0.96028116	0.958837	0.959340523	0.960969464	0.954445329	0.946539372	0.959802919	0.949809414	0.957850471
cg00190744	0.959226877	0.96152599	0.943315017	0.960432087	0.953370614	0.953243911	0.956969301	0.96220563	0.957867154	0.961875156	0.953232303	0.960527994	0.961058373	0.959803475	0.962067337	0.957587183	0.957040147	0.962198824	0.957819369	0.959934386	0.966090936	0.961985414	0.960669912	0.962341913	0.958072545	0.962410747	0.964097433	0.962471748	0.952629278	0.958098872	0.956399793	0.953343365	0.957193388	0.961105492	0.959852531	0.951873069	0.947962569	0.956136346	0.958745667	0.956622984	0.952749183	0.949384849	0.94817214	0.955240468	0.957211552	0.950199344	0.95772612	0.954687923	0.950270658
cg00190912	0.965079195	0.967850579	0.973469583	0.970242393	0.964484572	0.965649571	0.971535729	0.966170816	0.9714478	0.969740855	0.96740438	0.969113715	0.967425669	0.973698275	0.971883532	0.970574665	0.964182317	0.972023077	0.974535906	0.972136946	0.963508339	0.970606466	0.970452772	0.97179466	0.963500387	0.971349237	0.968462273	0.972039391	0.9710331	0.966839189	0.967902581	0.971305934	0.963212615	0.973987375	0.976173422	0.973817637	0.962450374	0.955348155	0.948415218	0.958120517	0.965118432	0.957869995	0.957977772	0.962508534	0.958454104	0.961479469	0.963286875	0.964362251	0.951841503
cg00190934	0.038937435	0.039178448	0.035173396	0.035337366	0.036017569	0.037929586	0.038397941	0.037281678	0.040240707	0.028185084	0.037049622	0.02746754	0.036719111	0.038632268	0.041122289	0.04038091	0.039712167	0.039205079	0.038878477	0.04032525	0.0374164	0.041682582	0.038331932	0.039084527	0.039918179	0.03843524	0.043937637	0.042758578	0.036380387	0.040066953	0.039382677	0.035936666	0.037146474	0.039196766	0.040172417	0.03692585	0.035650723	0.037747493	0.0383769	0.039987658	0.035855467	0.035982092	0.036779454	0.035963397	0.037938841	0.037810082	0.040247053	0.043522968	0.036124916
cg00191058	0.933475283	0.924798913	0.878031016	0.932697194	0.873986017	0.888137852	0.926216731	0.910628283	0.896227042	0.917917235	0.880471282	0.869957503	0.897842461	0.865246545	0.9031593	0.892387053	0.894209706	0.917349483	0.905134465	0.921903837	0.939330321	0.926155789	0.923196585	0.936144931	0.91245076	0.926136983	0.937194913	0.928520489	0.920896905	0.912001101	0.922934895	0.916999034	0.909129111	0.908248275	0.920771415	0.914634876	0.930247244	0.927494803	0.924078549	0.925939862	0.870191873	0.889348208	0.883836883	0.898062954	0.934369667	0.905569989	0.913224725	0.931418304	0.897025172
cg00192066	0.451983212	0.512124725	0.595677774	0.52756916	0.693395314	0.642377231	0.480305879	0.687755828	0.760740417	0.620766816	0.769933909	0.769623877	0.647746307	0.707804073	0.683449345	0.633234527	0.614333344	0.599185226	0.586189583	0.53250656	0.421990294	0.570300703	0.512557122	0.507958607	0.534958932	0.519017234	0.471255383	0.501721137	0.447807136	0.585220034	0.531036244	0.472100715	0.581123585	0.578072757	0.521490914	0.510890198	0.413043674	0.483675399	0.446874098	0.51041465	0.749578159	0.691198172	0.814484284	0.606780027	0.499600679	0.473682251	0.575906828	0.40255854	0.508391433
cg00192998	0.865668375	0.786938305	0.750000158	0.854264019	0.381040216	0.483940346	0.808320666	0.293310785	0.365968965	0.628486154	0.383620528	0.34438241	0.487686213	0.325871394	0.416463753	0.389012609	0.588422416	0.615993781	0.562378599	0.79363623	0.871388491	0.820967923	0.82716727	0.867111389	0.669394371	0.787370755	0.842432689	0.785714556	0.733922558	0.737919945	0.660805582	0.803633424	0.817650747	0.747806724	0.755466549	0.65747578	0.799552876	0.81221861	0.794082414	0.764739314	0.290204754	0.659832605	0.388003041	0.618024137	0.777837122	0.721975107	0.656570194	0.893889931	0.733415884
cg00193075	0.921085532	0.926637976	0.855478363	0.925262924	0.919711382	0.912577846	0.917938938	0.923529509	0.927868326	0.930119427	0.910148102	0.92246013	0.927722335	0.90730298	0.931042978	0.939628433	0.92822224	0.927317134	0.926264127	0.92060865	0.931422745	0.929989064	0.925427259	0.928143462	0.928935766	0.93236696	0.932190447	0.92621952	0.923520811	0.925768689	0.927062384	0.929063667	0.920490463	0.926759692	0.927689028	0.929845275	0.926242776	0.934101065	0.924168187	0.927411148	0.934457968	0.911266835	0.902315653	0.909337887	0.925229784	0.909982708	0.928462834	0.935008038	0.917245545
cg00193158	0.980205025	0.978253697	0.974345349	0.980560326	0.980389301	0.973663551	0.977957581	0.978281271	0.980529539	0.97891379	0.980601926	0.975180756	0.974702964	0.977812033	0.978831928	0.977603689	0.97958215	0.982375002	0.97330829	0.974768561	0.978118458	0.970144565	0.976108252	0.979332801	0.976153527	0.978384119	0.9738186	0.971455309	0.969151588	0.960774598	0.979254413	0.978005458	0.977378985	0.972333898	0.962903592	0.973110179	0.972102467	0.981039979	0.974978896	0.977325952	0.973236369	0.980239171	0.979672194	0.973353684	0.974423555	0.976187508	0.979979357	0.972295256	0.980397006
cg00193345	0.844820365	0.69234476	0.567348348	0.769088095	0.23983781	0.402427077	0.693208005	0.063843068	0.197012255	0.522984792	0.174028568	0.048290314	0.39325881	0.230408045	0.324871626	0.375762908	0.490577769	0.477523331	0.457476051	0.600292752	0.808935968	0.61196843	0.668801634	0.755068345	0.593398404	0.703554776	0.696210913	0.740005202	0.631883497	0.639034979	0.574352287	0.708597316	0.643036347	0.586406064	0.678300685	0.619973753	0.71522814	0.766056364	0.666029904	0.616306849	0.116142794	0.474856827	0.058962072	0.509173095	0.713444819	0.579120649	0.518369338	0.834021233	0.577907928
cg00194126	0.928497239	0.932612166	0.915940659	0.944378851	0.901146722	0.91449495	0.909328465	0.846168475	0.937170847	0.927849522	0.939009566	0.912650568	0.944120815	0.946530625	0.917373706	0.924973411	0.94300321	0.900495547	0.865938588	0.899865773	0.929818582	0.94922602	0.962015049	0.954507775	0.926507816	0.879278727	0.951815063	0.964506033	0.952863695	0.910331278	0.889959046	0.94388794	0.946326793	0.945376893	0.904710656	0.917448484	0.907484587	0.877946723	0.907441102	0.927984764	0.934375741	0.889177293	0.861447296	0.862779667	0.915025694	0.932121345	0.945080556	0.935965037	0.949642149
cg00194417	0.739119882	0.766060458	0.644805343	0.757305337	0.714410549	0.728804357	0.725479699	0.760192861	0.804912031	0.750742115	0.697563384	0.727165226	0.78104975	0.74469687	0.818658722	0.75641224	0.785122746	0.782245483	0.819428165	0.797579857	0.77663524	0.806547975	0.805033696	0.778768175	0.818949991	0.783755081	0.862866897	0.803968662	0.70908059	0.776838185	0.739843068	0.75013567	0.751198793	0.748355781	0.813387889	0.725878079	0.689591184	0.679025858	0.674549595	0.727928615	0.7402193	0.654162849	0.730293687	0.596068138	0.750554241	0.653236375	0.72963854	0.781178514	0.713642117
cg00194857	0.084704746	0.098111729	0.075586212	0.132071175	0.062717098	0.071153152	0.07502117	0.067749374	0.092239211	0.100457513	0.096384347	0.05898586	0.08056215	0.064712397	0.101388677	0.071747037	0.083840575	0.068062487	0.102127643	0.098706944	0.159472488	0.104965181	0.112865223	0.090897845	0.083619558	0.102506151	0.094720179	0.120427912	0.133780527	0.084617912	0.095793607	0.084304647	0.079119296	0.106491903	0.091653145	0.07170538	0.096427206	0.115944797	0.108332542	0.089803357	0.069405615	0.0624782	0.066402896	0.061872763	0.090667318	0.088009856	0.100238088	0.122606717	0.092560361
cg00195577	0.011141307	0.011397516	0.009425307	0.010766976	0.010732603	0.010316659	0.009599326	0.011240963	0.010740029	0.012177852	0.012730712	0.011049229	0.010364403	0.010467241	0.010718373	0.011709061	0.010787657	0.010451908	0.011002563	0.01128349	0.010009787	0.010597544	0.010802022	0.009772476	0.010236044	0.009931361	0.011246605	0.010711405	0.009619294	0.00945361	0.01012011	0.010068937	0.009582395	0.010542658	0.009524567	0.010788539	0.008425545	0.00841051	0.00956495	0.009137329	0.009497567	0.008895285	0.008823942	0.008654174	0.009527871	0.008457189	0.008276583	0.009121394	0.009024365
cg00196544	0.905416676	0.912457243	0.833435563	0.908143281	0.887887938	0.893257797	0.883332152	0.901692223	0.90661387	0.911483019	0.893380384	0.894352139	0.911717562	0.889456568	0.913065386	0.906830774	0.904325065	0.903710477	0.905838591	0.903008045	0.914865317	0.911872288	0.90613985	0.903879206	0.903867948	0.914303649	0.924721012	0.897114876	0.897164885	0.906745734	0.908842791	0.914765177	0.885745512	0.905644406	0.91047435	0.904975198	0.911520071	0.915991148	0.90477092	0.910327263	0.907500434	0.876484011	0.885179443	0.887878923	0.906324606	0.864711703	0.905018617	0.921698142	0.884319538
cg00197024	0.133023833	0.14103543	0.106891733	0.139128875	0.09882614	0.108183579	0.138041301	0.112066105	0.114363683	0.15588869	0.096682912	0.130816155	0.106097465	0.079533729	0.109139157	0.108265457	0.119890728	0.120483648	0.114951885	0.124029285	0.133095825	0.133074097	0.120232702	0.142235187	0.144133833	0.124042118	0.164541402	0.152708677	0.134646719	0.093311006	0.126268927	0.116267716	0.134658723	0.143106367	0.136024076	0.100741282	0.166644153	0.115305601	0.139242628	0.133879715	0.093896589	0.165262621	0.081755277	0.144265387	0.130406069	0.088989846	0.117104389	0.150369544	0.131879729
cg00197325	0.917190214	0.919325251	0.86700507	0.926150846	0.914961432	0.921877675	0.918560845	0.918118656	0.923743348	0.929965791	0.927943372	0.92722508	0.910460784	0.914827981	0.925008696	0.909179962	0.916027225	0.920650153	0.916899354	0.922381829	0.92731443	0.924573035	0.924865908	0.920229423	0.918691549	0.919705438	0.928545387	0.924355465	0.915240416	0.917659795	0.90996551	0.921313965	0.914726288	0.916331695	0.919425985	0.915650369	0.928520873	0.92044589	0.919517078	0.921985771	0.915342749	0.877547109	0.8941162	0.897192336	0.923262968	0.898343897	0.925773695	0.914625232	0.909384438
cg00197456	0.07977927	0.095099741	0.168267345	0.092330043	0.095492119	0.102878268	0.112285161	0.101050576	0.084335992	0.108198183	0.117665101	0.090713295	0.098070833	0.096123786	0.088886706	0.106595272	0.080013203	0.088016184	0.093276666	0.111668939	0.082612273	0.084961187	0.091750928	0.100125619	0.094765917	0.090667729	0.07999822	0.112363504	0.115835538	0.114169065	0.120434005	0.096916941	0.133006908	0.111172911	0.117954286	0.098245966	0.094934172	0.097537343	0.109054131	0.103934662	0.110042809	0.159456515	0.128024829	0.170239914	0.095799297	0.162168701	0.106193802	0.088573699	0.164193112
cg00200794	0.887054419	0.92388595	0.939348567	0.92343695	0.934496912	0.921555136	0.923115058	0.928439372	0.952384829	0.930443271	0.941700263	0.954175044	0.932320867	0.945296538	0.929469673	0.918210249	0.92951332	0.920918996	0.924458185	0.915863604	0.91125026	0.914009936	0.897017431	0.917340574	0.919923037	0.867156294	0.912470397	0.897015916	0.920382892	0.870813516	0.889887814	0.93298669	0.86418827	0.901390428	0.899683434	0.929606993	0.891901796	0.900792504	0.911529074	0.925843368	0.92747712	0.907015841	0.920379461	0.9112821	0.900308672	0.914481924	0.91339618	0.927839665	0.880134857
cg00200899	0.089416655	0.146215439	0.113438675	0.15525044	0.072587091	0.071415822	0.109117414	0.076014129	0.067834377	0.089410086	0.064065673	0.068258651	0.061996735	0.075852192	0.086315659	0.088963614	0.122305443	0.096638465	0.0815353	0.080419458	0.120652363	0.127277749	0.127587315	0.088615018	0.096679492	0.120461813	0.094164831	0.107823643	0.098307123	0.125303578	0.091566734	0.110964093	0.134696538	0.130658838	0.122135253	0.09997952	0.098764981	0.094824005	0.085609347	0.081607094	0.066027225	0.08147007	0.060138554	0.117691102	0.127398372	0.112359128	0.104139231	0.118876	0.070938155
cg00201390	0.124675836	0.108326597	0.352584906	0.119152339	0.149292634	0.146578217	0.1649094	0.136465014	0.12640617	0.085032941	0.13999262	0.114144848	0.169014766	0.151352663	0.107688583	0.137670509	0.117116164	0.137486736	0.121187216	0.126110034	0.105286727	0.114892128	0.143160232	0.131679024	0.127915461	0.138263585	0.090650506	0.125480011	0.210525709	0.165121175	0.139779022	0.139474936	0.221772846	0.152970849	0.15353301	0.159104521	0.101001121	0.092236093	0.099461946	0.107820822	0.096956525	0.203973016	0.14021757	0.175693229	0.100421775	0.206609471	0.09500509	0.099449265	0.173533823
cg00202143	0.813706422	0.829424364	0.750760281	0.82458249	0.687596431	0.777682375	0.811062974	0.714432255	0.751137759	0.820104749	0.721448134	0.726350489	0.743588664	0.747008204	0.791244106	0.728859348	0.843027102	0.808069041	0.789140594	0.82391562	0.851036832	0.846797376	0.861454313	0.860900149	0.771830567	0.76365864	0.818539604	0.832798742	0.868920523	0.822555303	0.796419535	0.838730002	0.848770258	0.817753763	0.840055179	0.768222266	0.847003646	0.817472828	0.848634904	0.847337137	0.745672464	0.780976437	0.731062092	0.81049566	0.865137998	0.834758544	0.842703302	0.862630157	0.804360734
cg00202194	0.181304622	0.169374784	0.255164581	0.236432627	0.315412725	0.365672753	0.239129204	0.215687449	0.335602232	0.223451887	0.352784644	0.278024001	0.312398812	0.432284866	0.203019388	0.265009438	0.326959816	0.227018008	0.28224348	0.23816441	0.180626969	0.223727943	0.27260941	0.206100135	0.239165054	0.194144697	0.191738191	0.191695612	0.270938057	0.232517735	0.28586828	0.181574922	0.291194368	0.227085667	0.201994856	0.255948962	0.200533468	0.173443719	0.216293183	0.223904048	0.279751093	0.269596603	0.226683983	0.303364226	0.169341744	0.245150009	0.19839778	0.12705228	0.229422579
cg00203745	0.883726593	0.841507887	0.880890682	0.862569834	0.804128823	0.812276082	0.863155665	0.717583228	0.81849041	0.828831941	0.816898359	0.82209103	0.796774545	0.757089706	0.795824732	0.783341839	0.837391919	0.813578235	0.80644496	0.843715745	0.870629101	0.859185294	0.885446341	0.869673474	0.837815095	0.817376149	0.827940275	0.836823139	0.87350209	0.817117402	0.807143722	0.856743108	0.875130643	0.783125699	0.815816372	0.834190831	0.805175653	0.830187914	0.833442184	0.8666623	0.830834217	0.843598884	0.874509739	0.815027982	0.853740113	0.748830483	0.832886949	0.834163713	0.792441134
cg00204390	0.041513432	0.047682627	0.039934815	0.050063779	0.045081736	0.04508593	0.043386649	0.041266227	0.045970047	0.061892055	0.054394059	0.055933365	0.042991938	0.040023061	0.046270323	0.046486338	0.042875277	0.050083587	0.041402416	0.042847965	0.040100933	0.045991305	0.043494377	0.038358348	0.047976279	0.043982768	0.043659073	0.047217846	0.039941378	0.052434861	0.041650864	0.040822912	0.048701734	0.035834467	0.038172591	0.042783637	0.043821756	0.041268145	0.042668907	0.043762047	0.044009191	0.042042946	0.051005317	0.044223589	0.053534015	0.043445801	0.043170599	0.046375869	0.040519999
cg00204462	0.945874077	0.942429784	0.925122783	0.933629586	0.944210519	0.936010598	0.947610472	0.946046454	0.942639548	0.946227927	0.927239386	0.940880049	0.939446542	0.946845962	0.943344784	0.943384853	0.942057783	0.937804069	0.928280785	0.941248312	0.944601724	0.93806623	0.938024627	0.941263584	0.945360522	0.927983835	0.941797489	0.93866979	0.931535654	0.942244996	0.941568248	0.941082733	0.916119963	0.931828119	0.935769559	0.938801797	0.938567677	0.932702992	0.941780566	0.94855792	0.938346083	0.947402498	0.920271926	0.93420701	0.939934033	0.937463762	0.930187979	0.945365843	0.938263764
cg00206304	0.974882474	0.968283513	0.962394738	0.973037967	0.975843788	0.969890296	0.975131319	0.975653412	0.978035106	0.970816736	0.96969701	0.973575744	0.973176928	0.97355935	0.97225028	0.971979472	0.975857426	0.974814605	0.962067624	0.97570872	0.976695994	0.970908522	0.974901792	0.97511989	0.972125687	0.959831018	0.977525602	0.975339593	0.970164845	0.974799597	0.978117902	0.976187848	0.971050947	0.975513708	0.976074668	0.972859949	0.979142894	0.981739	0.981014808	0.977604491	0.982694939	0.97226816	0.979200559	0.971675215	0.978451686	0.974350893	0.980992112	0.981012762	0.97779203
cg00207040	0.785480901	0.807627964	0.760027632	0.73591224	0.680861014	0.81640781	0.707484891	0.833504991	0.870390753	0.88633109	0.914516349	0.756309669	0.850720028	0.663579858	0.847222157	0.857860189	0.743364668	0.727532822	0.850677024	0.720176453	0.716118896	0.885539348	0.911851857	0.742912036	0.877293602	0.872963501	0.766353132	0.931370866	0.724202219	0.887482079	0.89931087	0.74549512	0.78808247	0.834020285	0.891383917	0.927977906	0.883507928	0.895849936	0.876123112	0.670279114	0.708959354	0.614338998	0.754023265	0.824720195	0.749605876	0.90152653	0.832809526	0.872732257	0.822117184
cg00207813	0.049945835	0.192625865	0.20671314	0.129895867	0.487092416	0.399042812	0.215953161	0.683594731	0.432013118	0.325976923	0.492269231	0.422837935	0.445365733	0.459809874	0.459485322	0.494290468	0.3416918	0.384841263	0.339660019	0.234070936	0.145573492	0.294429754	0.237794818	0.167443996	0.312023999	0.205500155	0.200628612	0.195997819	0.226116637	0.296860485	0.359999288	0.228074709	0.254401027	0.255471542	0.234562323	0.267986852	0.159739889	0.120133712	0.178766408	0.232224208	0.503407875	0.370767854	0.353362388	0.269232489	0.178666081	0.257144569	0.351873688	0.11995234	0.312040122
cg00207962	0.096220411	0.141624916	0.17567789	0.178669205	0.139066005	0.125213702	0.191310434	0.107261476	0.104437153	0.115339458	0.108847583	0.114353542	0.11666375	0.158868445	0.10028302	0.154831513	0.130994229	0.126774698	0.126375857	0.14832778	0.155329434	0.105121728	0.138807534	0.132370322	0.148797995	0.119542473	0.109438638	0.145199153	0.153594677	0.110914712	0.177187954	0.1530508	0.148130229	0.189456541	0.155811334	0.197431789	0.130209442	0.107748696	0.121949701	0.119718575	0.10497853	0.171323699	0.104653102	0.14813085	0.119425972	0.183087113	0.130688988	0.106670284	0.145798942
cg00208586	0.933782225	0.934479984	0.91760754	0.935961608	0.938618096	0.939836204	0.940594221	0.946389552	0.950318366	0.960095766	0.939771291	0.956552943	0.943768724	0.936764873	0.950266722	0.947159357	0.940554972	0.941586713	0.944799689	0.942177221	0.940135288	0.947101837	0.946592337	0.944186179	0.940278799	0.937647514	0.940366318	0.937536494	0.938271141	0.938594311	0.939545369	0.929733008	0.943679952	0.945802676	0.93413004	0.939880453	0.935768636	0.939280751	0.936738058	0.934995807	0.943920197	0.928353121	0.940983114	0.932623402	0.936304801	0.920389088	0.937714912	0.937845634	0.926425067
cg00211337	0.940983235	0.941401585	0.875900112	0.93617583	0.926476067	0.923097902	0.924816083	0.93327328	0.939337696	0.934519749	0.925782385	0.924889184	0.925807745	0.917237901	0.937989172	0.930804462	0.930761648	0.933822161	0.93501209	0.938402045	0.943722649	0.937194248	0.930941628	0.933851659	0.933557008	0.933011565	0.947476564	0.93571612	0.930514894	0.926527081	0.936552113	0.934420505	0.918720431	0.92605655	0.933821183	0.933717519	0.944243303	0.939744889	0.940386027	0.933903302	0.93707773	0.907051033	0.918627329	0.911020722	0.934634145	0.910708414	0.935882592	0.935180364	0.914045582
cg00211372	0.768052636	0.77990115	0.892442811	0.696080991	0.669462734	0.923280619	0.739974631	0.931756405	0.934303371	0.934696773	0.923509287	0.661069799	0.932239732	0.727594004	0.935159749	0.932034166	0.648838123	0.738575357	0.932233972	0.787121732	0.827003482	0.930202912	0.924150365	0.862932439	0.923465869	0.930065656	0.767360344	0.922534756	0.799927875	0.923773447	0.93409165	0.734353895	0.931601652	0.930629827	0.908228392	0.931142235	0.926945278	0.938006703	0.932722561	0.796689793	0.631291247	0.757487284	0.926154059	0.92559453	0.687331524	0.91883739	0.934558121	0.932589896	0.907628117
cg00211423	0.731993417	0.675778952	0.467822736	0.662666124	0.600152827	0.594231373	0.569731147	0.627114209	0.71133097	0.55848028	0.572910229	0.640608908	0.654703798	0.635777247	0.692054939	0.658810308	0.686148085	0.700749032	0.688269061	0.675217858	0.775708199	0.705300919	0.702386981	0.707371061	0.684487785	0.709443733	0.753697914	0.690576722	0.726480222	0.699569744	0.727265171	0.738998824	0.661542129	0.714523223	0.721487222	0.634874195	0.782615007	0.779289085	0.733351056	0.747123553	0.79424247	0.704560305	0.696360472	0.702210788	0.777168523	0.661489057	0.782979631	0.814532267	0.716367514
cg00211803	0.073248028	0.483261831	0.612872031	0.477908526	0.949302346	0.794850817	0.540609819	0.952960845	0.927843782	0.704300615	0.947157471	0.966854541	0.82714102	0.937650212	0.875908817	0.854582807	0.785194806	0.81906301	0.745436197	0.537218506	0.357981916	0.595958348	0.535776341	0.464202384	0.666884481	0.448528026	0.466791185	0.532667983	0.569747317	0.644651396	0.674852576	0.554175824	0.587329891	0.629714833	0.503200538	0.623765289	0.542816421	0.568265227	0.631605696	0.731191637	0.939704756	0.713930217	0.960234337	0.765144755	0.449348133	0.743024426	0.800930738	0.344748196	0.65224545
cg00213533	0.600319755	0.624495518	0.522014606	0.642412197	0.589888359	0.637488761	0.562213451	0.617607679	0.656837289	0.695297921	0.631432972	0.551742995	0.631744489	0.588056427	0.63585752	0.620794824	0.661623847	0.628919669	0.618980401	0.658981904	0.651379268	0.646602032	0.624525953	0.741585318	0.633074313	0.567417818	0.696033338	0.609917125	0.691715674	0.616271954	0.625660868	0.64693308	0.599235484	0.608770903	0.606558657	0.610547482	0.674398141	0.68826441	0.657139644	0.660241772	0.543225869	0.587555586	0.573763257	0.592869014	0.636623897	0.601062478	0.688202512	0.671243558	0.611042043
cg00214262	0.974849403	0.977611432	0.975335037	0.977205503	0.976794224	0.965407025	0.980551078	0.970254569	0.979090807	0.974572937	0.977211163	0.972588771	0.979712113	0.974304048	0.979435158	0.979449989	0.976637622	0.975240261	0.977618521	0.978351836	0.978925574	0.977722442	0.978929872	0.978862362	0.974867577	0.975303763	0.977355976	0.976105139	0.978667648	0.978649127	0.980882749	0.975149487	0.978935486	0.978602603	0.977708368	0.975028052	0.981384171	0.984106545	0.98049677	0.979292597	0.978061181	0.977830001	0.981444748	0.976482538	0.978903488	0.980960562	0.985267496	0.979599197	0.978074916
cg00215378	0.08843085	0.189461088	0.265831291	0.16666564	0.436634902	0.30914464	0.196055178	0.597569838	0.329837446	0.283747676	0.39374995	0.444784872	0.333714486	0.444116054	0.409660927	0.356154019	0.283985845	0.333963831	0.280133054	0.214156331	0.13894549	0.272859331	0.217314707	0.184089693	0.245561085	0.165584115	0.206398328	0.165286969	0.206302416	0.235181028	0.266771152	0.206061513	0.229419944	0.231474457	0.236069336	0.19787315	0.165289382	0.169307398	0.201573788	0.230708576	0.40378874	0.293067934	0.37595112	0.268746897	0.217999673	0.261865161	0.25273621	0.199473459	0.278871211
cg00216013	0.989208971	0.984526686	0.983703923	0.986523148	0.991583721	0.987949958	0.985454586	0.977377392	0.978986586	0.988448817	0.991046465	0.99183828	0.988700916	0.981280095	0.989936581	0.978668595	0.990741706	0.988136867	0.989220959	0.987918312	0.984842138	0.986992385	0.988200786	0.976360954	0.988122915	0.982876435	0.98468065	0.986830084	0.990854281	0.991448372	0.984644323	0.990243827	0.980191963	0.978495894	0.969553494	0.984031686	0.981164134	0.989493957	0.992176696	0.986722362	0.991274698	0.98865314	0.988030113	0.982919413	0.990677074	0.991658646	0.988538919	0.988969037	0.966157287
cg00216659	0.069348559	0.073438649	0.064084925	0.0714249	0.06666974	0.072904591	0.07622057	0.067708887	0.068836394	0.060806927	0.068320027	0.058679674	0.056890319	0.064643239	0.061115697	0.063607968	0.072639728	0.073531166	0.069908309	0.073177051	0.059871144	0.074949496	0.067607229	0.073991056	0.067117311	0.066133607	0.068118803	0.069855292	0.07172325	0.074259101	0.076683542	0.063839005	0.069039014	0.06995486	0.066874136	0.058453229	0.060794713	0.063761872	0.072195496	0.064285959	0.066326289	0.064809614	0.054697779	0.07044702	0.071452405	0.07689474	0.062581368	0.068470605	0.061450009
cg00217702	0.963316701	0.960969724	0.94456424	0.962401204	0.953801833	0.95820733	0.95817319	0.935609718	0.952448536	0.959909169	0.958527024	0.932245495	0.960967713	0.949546129	0.935430329	0.955838997	0.95756336	0.954154439	0.959997677	0.957888804	0.963406451	0.963924292	0.955996486	0.963826261	0.960949156	0.964239206	0.967397485	0.962068247	0.9601132	0.961919898	0.955641775	0.962920629	0.961548367	0.955700737	0.960086816	0.958418394	0.959610269	0.956532973	0.963551918	0.958893063	0.949665717	0.946108681	0.940153054	0.947457612	0.959139649	0.950884144	0.95265653	0.963880115	0.954098792
cg00218407	0.959920703	0.945641057	0.949234729	0.94726085	0.955490629	0.951018914	0.955523551	0.950137047	0.958069	0.954997774	0.953332867	0.956872027	0.948589635	0.952824262	0.959477364	0.951607082	0.953070285	0.9591968	0.949353102	0.950675421	0.953465893	0.953143007	0.952409465	0.950492899	0.955047192	0.954995398	0.958896177	0.958849933	0.95030876	0.953912125	0.956225721	0.954642549	0.913905829	0.949319177	0.942234694	0.955505714	0.951423158	0.953781424	0.948024826	0.958251899	0.960642459	0.956577879	0.959485867	0.955831007	0.956363173	0.941152679	0.953567581	0.958923251	0.956338604
cg00218447	0.359252444	0.368403426	0.456080233	0.31935065	0.173304367	0.189865604	0.401114585	0.261622101	0.121368247	0.26186128	0.160452473	0.085300528	0.379755702	0.183850479	0.301421761	0.352030606	0.332490077	0.323990272	0.29030008	0.473865409	0.347554369	0.501339987	0.483509874	0.371862201	0.374546581	0.310082398	0.478602315	0.30088077	0.400010492	0.397857615	0.519216987	0.387130199	0.384468098	0.492167488	0.539236168	0.250992142	0.417099083	0.386481926	0.27494145	0.33730749	0.295939598	0.554418088	0.203536072	0.287367501	0.307331571	0.246729857	0.359359586	0.330117481	0.430272276
cg00220188	0.478950377	0.495292002	0.494480709	0.48223807	0.507534486	0.505261171	0.505917206	0.5022909	0.49783054	0.480683059	0.470714603	0.504066959	0.494727414	0.47437532	0.488622403	0.494780896	0.49019451	0.497137004	0.504472091	0.500836985	0.49434857	0.49165709	0.487096823	0.488052255	0.478500811	0.489471549	0.497170205	0.493660174	0.501151367	0.500205665	0.484238462	0.488746335	0.495749933	0.495407732	0.496439468	0.499038386	0.488877916	0.489202726	0.505657421	0.517012066	0.505756729	0.501180954	0.5	0.496091892	0.512962863	0.467592738	0.489562707	0.505175512	0.485137235
cg00220465	0.028178902	0.02758518	0.027079683	0.026680393	0.026877356	0.026211268	0.026093877	0.025071678	0.030347944	0.021801665	0.027009815	0.022221135	0.029404869	0.0286323	0.026236839	0.027163601	0.027114736	0.027586978	0.027572308	0.025920602	0.024951954	0.026755518	0.025422811	0.026506189	0.02936193	0.027161958	0.027654997	0.027346332	0.026134198	0.027375385	0.029527081	0.028037706	0.02739864	0.02679365	0.025971089	0.029796677	0.02274566	0.027268237	0.025603101	0.027718021	0.027589757	0.025816224	0.028385175	0.026674955	0.025447921	0.029526803	0.027000814	0.027488056	0.024499718
cg00220722	0.924606458	0.91253466	0.87960484	0.917014645	0.879964371	0.881228837	0.91642049	0.915194245	0.871013147	0.907149002	0.881707792	0.883496119	0.906084231	0.870674901	0.909123638	0.90412731	0.890826894	0.916604628	0.89554856	0.909979235	0.915169388	0.91475733	0.90679517	0.916732411	0.90204991	0.910060139	0.914692439	0.913225415	0.917587673	0.892233882	0.886494295	0.910138398	0.899833978	0.914516295	0.909926698	0.888667405	0.917170503	0.925574691	0.90166468	0.898655726	0.888149654	0.880917121	0.878099636	0.89122005	0.902084601	0.901082523	0.90313039	0.927478657	0.886869597
cg00220825	0.900172142	0.899181911	0.808125138	0.891125293	0.8768065	0.86789859	0.878665595	0.889215099	0.894867845	0.911087501	0.887905521	0.87441126	0.894503792	0.857903734	0.897447061	0.889489933	0.888098087	0.894619841	0.879333868	0.89968261	0.904497617	0.896760872	0.883492105	0.889247878	0.897777759	0.893942812	0.914639719	0.894241295	0.886053265	0.895586767	0.898302071	0.89114484	0.861560415	0.880612101	0.891597042	0.888738527	0.92151891	0.918856871	0.9141731	0.908048675	0.918942067	0.885310844	0.886226484	0.871712405	0.909576743	0.868337373	0.915006096	0.924444046	0.899405757
cg00222071	0.292579944	0.310734162	0.389866054	0.317892308	0.309614444	0.308455532	0.282505946	0.268633227	0.269608064	0.28197468	0.334993671	0.334371596	0.279167	0.343793231	0.290133931	0.328477682	0.320306603	0.298360318	0.324364149	0.29583218	0.234383887	0.301390656	0.306354488	0.325953818	0.284334936	0.305088143	0.253990095	0.293355173	0.318888211	0.322918019	0.318691674	0.278973728	0.330508092	0.299773261	0.287625461	0.30344837	0.25251569	0.223202692	0.267749234	0.277488346	0.221484719	0.310805939	0.262742104	0.317265615	0.249706619	0.33392557	0.216085581	0.258659168	0.301438914
cg00223609	0.293573299	0.447494668	0.549575693	0.465288776	0.679290586	0.645844202	0.469186887	0.712110506	0.738498515	0.532544344	0.767741148	0.684187526	0.713305956	0.721565807	0.689838397	0.675301986	0.681960924	0.638116303	0.688772064	0.485922351	0.317112578	0.495927683	0.445048417	0.420735807	0.582398375	0.42754237	0.516701113	0.334600097	0.514444417	0.513556735	0.625171315	0.51169861	0.481808701	0.581163217	0.520931288	0.493513514	0.346933822	0.338199173	0.4204354	0.469146407	0.745450919	0.551915151	0.724589994	0.540805483	0.509129908	0.513918736	0.60971437	0.393926965	0.549576744
cg00225449	0.191318594	0.203815351	0.351498026	0.273470071	0.19467913	0.219443896	0.258093942	0.189340861	0.155571661	0.192979657	0.238937897	0.150613798	0.185859386	0.210998634	0.189113184	0.195832741	0.203995703	0.185177851	0.213990819	0.212764594	0.302640759	0.269136207	0.262039088	0.196942042	0.18790884	0.218900288	0.196789502	0.227448435	0.305249933	0.193660656	0.225928582	0.223945417	0.307805326	0.25053253	0.296031967	0.262354946	0.167621345	0.195626223	0.197626088	0.180263985	0.128737014	0.201262266	0.145996389	0.236847245	0.176358098	0.247678388	0.18757601	0.21609224	0.169459521
cg00227334	0.834734445	0.800932178	0.775556044	0.808649725	0.795558846	0.807447333	0.815052237	0.823276015	0.811533749	0.842219249	0.811104498	0.81532721	0.810715166	0.791911642	0.823415864	0.801199003	0.830278382	0.829705477	0.812620999	0.831282149	0.830340237	0.815780147	0.821710724	0.82405447	0.820754664	0.824383872	0.857969652	0.831997177	0.780791349	0.81589337	0.848255331	0.798884178	0.815922259	0.808346652	0.81258344	0.814569939	0.829326715	0.86148179	0.835491835	0.806131969	0.83622672	0.836426087	0.818264516	0.802410093	0.81995802	0.816203017	0.853415786	0.868376751	0.828555031
cg00232174	0.053732612	0.049726885	0.047797723	0.039725985	0.039796308	0.052156206	0.041307304	0.045024135	0.043912831	0.069036626	0.04164125	0.053317989	0.041856352	0.043160658	0.044406313	0.040278653	0.046864754	0.0462482	0.045258022	0.061810117	0.052073316	0.050004595	0.038861239	0.046763372	0.03987781	0.05085746	0.041934553	0.043638048	0.056674563	0.04353743	0.042642094	0.039414535	0.056265321	0.055552682	0.040433292	0.046481368	0.039131128	0.040674527	0.040105051	0.040979754	0.042161506	0.037939145	0.039093698	0.04759	0.040962164	0.055696294	0.040153449	0.045467535	0.045986394
cg00234378	0.034863512	0.033348307	0.048361308	0.035399722	0.037165479	0.03933735	0.040599107	0.034165304	0.035809146	0.233709296	0.040560501	0.190274449	0.033512727	0.039111044	0.035486693	0.037851783	0.099451515	0.032436205	0.03392341	0.035254332	0.031514121	0.033817935	0.035419999	0.035711932	0.033018096	0.036308486	0.029410672	0.03320224	0.043527382	0.037246319	0.035501118	0.034825532	0.03880928	0.032080625	0.04115948	0.035522936	0.031803441	0.032976286	0.035343727	0.034959355	0.036761682	0.040530358	0.036135693	0.039409949	0.035247674	0.042122881	0.035734206	0.034179758	0.038699678
cg00235789	0.947126553	0.919940994	0.936234583	0.946301823	0.95173623	0.933136201	0.934274174	0.947254672	0.933719467	0.925119181	0.937005776	0.941563728	0.938381549	0.93171757	0.946105106	0.93438028	0.928968553	0.945726716	0.934825413	0.93342515	0.945076824	0.943313312	0.94604774	0.928170104	0.947199554	0.93353306	0.937043908	0.932457187	0.944609373	0.933508742	0.928027506	0.923089452	0.956862196	0.90199736	0.946725814	0.937509206	0.945337917	0.936064637	0.9285833	0.941978894	0.954261554	0.941749498	0.947475278	0.89792046	0.949711382	0.902214993	0.932509647	0.934481685	0.943104363
cg00236075	0.80061815	0.806843391	0.832640684	0.872812749	0.831204624	0.840595966	0.84518784	0.804875843	0.778441768	0.844294871	0.823863256	0.831333095	0.812742825	0.810322959	0.832788619	0.794064111	0.837870265	0.827218261	0.794741753	0.813336725	0.837616417	0.841383887	0.843743852	0.835464044	0.80925548	0.786906689	0.797367637	0.821121288	0.814345329	0.801034371	0.767421746	0.839424636	0.82127897	0.816717668	0.822044629	0.778836465	0.796470653	0.79470598	0.799579473	0.802638866	0.775716707	0.791669297	0.777100551	0.783085687	0.802341772	0.773356234	0.803993914	0.81166642	0.783301263
cg00236139	0.089558695	0.099507	0.075574415	0.097242173	0.079299955	0.120104851	0.098435971	0.082259801	0.100082534	0.089142596	0.086842675	0.171447555	0.090288421	0.084505632	0.095958425	0.09954646	0.098250408	0.088359826	0.082508406	0.08175282	0.096773849	0.0828725	0.085885809	0.085812244	0.094190755	0.080254252	0.095053761	0.072869804	0.083191093	0.083051858	0.071987022	0.096639978	0.082864869	0.083899861	0.074061438	0.084544813	0.063763349	0.056958029	0.060822369	0.074386556	0.079060659	0.071194692	0.069011959	0.071826171	0.060375124	0.055995166	0.059907633	0.058482613	0.062974503
cg00238638	0.841770842	0.778054899	0.58579536	0.813671965	0.533047133	0.577894594	0.764941181	0.581527562	0.465529634	0.663553687	0.474319897	0.475951967	0.566553565	0.474814836	0.553432799	0.528937215	0.568709051	0.602361838	0.577151987	0.667663614	0.82464801	0.735586385	0.751755621	0.762187869	0.650135736	0.758279446	0.785171741	0.769401749	0.714480855	0.680951616	0.664139123	0.768410289	0.645174753	0.721861848	0.752216936	0.733593551	0.76601286	0.77772374	0.75576447	0.658525227	0.436840655	0.612762279	0.446595164	0.599774619	0.776800495	0.660141619	0.627156496	0.824049089	0.65265284
cg00239815	0.753492869	0.723996765	0.5111733	0.678282702	0.623222452	0.62227592	0.697856077	0.672828115	0.750282598	0.631597262	0.616967192	0.687862728	0.658055589	0.697050369	0.648079798	0.597703364	0.662236734	0.742241462	0.71896047	0.709794316	0.78563285	0.739840105	0.736462053	0.723558546	0.713081873	0.793158389	0.749281154	0.722621455	0.758232104	0.712471314	0.726895678	0.754811425	0.740099164	0.781661249	0.786710202	0.662072302	0.798942177	0.820686731	0.741225906	0.814637405	0.870724718	0.786471124	0.718950667	0.787515959	0.828025149	0.773303544	0.822228134	0.847655305	0.746440893
cg00240737	0.78579092	0.813284145	0.711324701	0.774857406	0.756224824	0.777601138	0.801666838	0.697830662	0.761806047	0.749756786	0.771862098	0.781083904	0.772717181	0.710154924	0.71932799	0.678678438	0.744854215	0.785117954	0.711848645	0.81697369	0.779953372	0.780461637	0.811459999	0.830214241	0.782208994	0.704392265	0.733575034	0.789477332	0.831488819	0.754472109	0.749980777	0.817682075	0.801704758	0.791994883	0.757974657	0.725966864	0.79768246	0.784449887	0.80428805	0.828437849	0.755008533	0.681741874	0.663403924	0.820176262	0.771229029	0.81475931	0.775584616	0.877377143	0.780929874
cg00242883	0.492192289	0.47402453	0.490038427	0.473261072	0.492047462	0.472320733	0.498809616	0.485134429	0.485659886	0.487452748	0.489149792	0.485793916	0.488340519	0.49572612	0.47977519	0.496256035	0.496857629	0.493056795	0.481260485	0.480763726	0.487140306	0.492962993	0.490386222	0.485914191	0.480880496	0.496899715	0.493006038	0.484905894	0.487010482	0.484919117	0.490825826	0.497099148	0.488594732	0.491276473	0.491375465	0.495761239	0.486979701	0.508229989	0.491835677	0.488687074	0.503444793	0.499241532	0.496725148	0.492662563	0.482766359	0.488721828	0.497885262	0.515198402	0.495174705
cg00243488	0.030832153	0.075755733	0.04167207	0.046593803	0.120348775	0.081923135	0.04576805	0.221273492	0.071475652	0.070685131	0.105871128	0.122484403	0.111160736	0.198171361	0.118499253	0.106379027	0.105335599	0.108965322	0.094376604	0.060317266	0.050361466	0.057356165	0.049595125	0.05532374	0.04374596	0.058198338	0.06081056	0.040516146	0.051957789	0.078487385	0.074943602	0.054083403	0.057306518	0.059974494	0.032973718	0.079545503	0.035241183	0.038708661	0.051451537	0.047838403	0.122206506	0.094345039	0.064052126	0.056416609	0.054099189	0.080975146	0.055619262	0.050165787	0.088273763
cg00244134	0.860915916	0.889964912	0.861919517	0.903887528	0.881731256	0.826953043	0.930835519	0.903439642	0.849400153	0.889049765	0.898321912	0.861622463	0.888409395	0.889386451	0.859788818	0.89490534	0.859882077	0.905344698	0.876404681	0.892023172	0.915639423	0.922906573	0.915028821	0.911261079	0.876175578	0.857905971	0.889979993	0.897905755	0.915897116	0.851987725	0.892255458	0.912200146	0.916562564	0.887366312	0.886724643	0.874880089	0.886917663	0.875856224	0.851766592	0.888177096	0.845325876	0.901198208	0.830505203	0.904433171	0.896909987	0.902131757	0.880605197	0.903554722	0.925363734
cg00244213	0.974234488	0.97608564	0.941459176	0.974515227	0.97302293	0.970738622	0.96492002	0.973088398	0.975529592	0.976812849	0.973981747	0.973877169	0.974352946	0.966985743	0.975846232	0.973445059	0.973971082	0.974958032	0.972804418	0.975479069	0.976790565	0.974249201	0.972738613	0.973230481	0.974133854	0.96903927	0.975763459	0.97310879	0.968719587	0.97336849	0.974221248	0.973026948	0.965891149	0.968451664	0.971624961	0.970215092	0.979205199	0.979790847	0.978798828	0.97649547	0.977755239	0.96815699	0.971817093	0.968151387	0.978236542	0.968640119	0.978191209	0.981457477	0.968391763
cg00246701	0.312077558	0.271460342	0.026299149	0.280119265	0.293489047	0.023956568	0.225547113	0.026323058	0.047191085	0.020971656	0.030876576	0.215845543	0.03429155	0.243089503	0.034035511	0.020924315	0.240965976	0.288731082	0.020301126	0.303530767	0.338545057	0.028294423	0.018884715	0.356188292	0.026470281	0.027019653	0.334809174	0.04026474	0.290643429	0.026828198	0.019111374	0.25283784	0.034704156	0.030003043	0.019757774	0.026776193	0.022253796	0.025418066	0.016265702	0.303897549	0.239669612	0.2032727	0.017717677	0.028390852	0.35780702	0.020542772	0.033380968	0.03471068	0.018400256
cg00246767	0.846508714	0.81425473	0.714765896	0.830190952	0.628133485	0.667258232	0.795070696	0.69159545	0.636204001	0.709829091	0.660575911	0.595682553	0.68435084	0.60437422	0.680904363	0.653784874	0.68051138	0.770274934	0.675986398	0.789494939	0.854814941	0.801393917	0.835964141	0.845082759	0.719023681	0.689546473	0.818891993	0.844682347	0.780556877	0.776123044	0.733315499	0.783484649	0.737768756	0.743495691	0.77332272	0.701134766	0.807156928	0.791123482	0.8112414	0.793544591	0.604811195	0.727400323	0.689679629	0.685907198	0.790203521	0.804217861	0.742549687	0.872897396	0.769216288
cg00247020	0.062392067	0.060304621	0.062399179	0.060703123	0.054220308	0.061281588	0.062879487	0.060354132	0.062566168	0.056379946	0.057169151	0.049779584	0.061525044	0.057830345	0.066328208	0.05644015	0.063838472	0.063450296	0.064103208	0.064707784	0.061142686	0.058266402	0.062336834	0.060538032	0.062289279	0.063247159	0.064736558	0.071019255	0.063753087	0.066712805	0.063324956	0.05915635	0.068585161	0.060546848	0.065049405	0.056955683	0.049860766	0.051616107	0.057974608	0.056795071	0.053134083	0.058911742	0.053145095	0.054772185	0.059942284	0.052980909	0.057435534	0.055215463	0.057513654
cg00247437	0.918086703	0.912399151	0.916599122	0.937712783	0.93067075	0.917756591	0.93446286	0.923048123	0.932661451	0.930787054	0.922599319	0.906151807	0.91854376	0.924092052	0.928452103	0.920799585	0.925710923	0.924638304	0.915161709	0.933818617	0.925352562	0.933259021	0.931557373	0.93219908	0.930534461	0.933161163	0.923401452	0.923042261	0.914201565	0.921784524	0.906887763	0.925730198	0.931187459	0.943060681	0.934126462	0.926994493	0.89977056	0.889702436	0.897050557	0.899813886	0.906043707	0.906954291	0.887498945	0.907813283	0.927966807	0.907557912	0.892899124	0.910534211	0.881665704
cg00247864	0.778571699	0.701436269	0.605541009	0.665518598	0.345953763	0.474886686	0.628040449	0.232609724	0.315929918	0.501787632	0.316364132	0.261806982	0.410840803	0.323830791	0.398183525	0.380177456	0.475970344	0.446969312	0.487652737	0.637231365	0.739283566	0.628890741	0.675154608	0.678612999	0.541024618	0.678364865	0.626256392	0.689629962	0.673643369	0.611101952	0.537526941	0.639455601	0.683100642	0.653721209	0.629263715	0.587751315	0.672946938	0.653821063	0.619902132	0.634026463	0.312986089	0.548653933	0.240405309	0.539891573	0.617911143	0.597319963	0.470325472	0.709617037	0.586466941
cg00247972	0.92702958	0.779331164	0.682387123	0.813611873	0.36417341	0.535093052	0.79606111	0.347505887	0.402953902	0.603727432	0.357670954	0.335072997	0.505794597	0.336930889	0.419151509	0.477472208	0.588871397	0.610190013	0.547689974	0.758128405	0.836095216	0.740008412	0.779468222	0.810843236	0.662833129	0.778018273	0.805510899	0.822249162	0.755146159	0.705826602	0.683173133	0.772097497	0.739450532	0.700410679	0.781452041	0.702238696	0.823242542	0.853189639	0.798467673	0.760322609	0.376298525	0.693522049	0.451418953	0.671482164	0.834648226	0.698338003	0.652511106	0.879384739	0.696368662
cg00249321	0.708592369	0.700550395	0.55034148	0.685045715	0.632103525	0.616226368	0.78165269	0.648805682	0.588701663	0.713484051	0.517817966	0.586468228	0.618735301	0.554123832	0.675015944	0.631058721	0.614782785	0.676210752	0.625391234	0.424188176	0.816625045	0.715355456	0.816508695	0.836585425	0.73273229	0.569959572	0.724382608	0.795795448	0.790039633	0.673712326	0.684625167	0.799400473	0.746086974	0.7259771	0.69727356	0.697891721	0.771124052	0.770695762	0.721994817	0.673505824	0.539126273	0.568183052	0.528808004	0.680537329	0.803525449	0.657479401	0.691980539	0.727899398	0.749495719
cg00249744	0.058766089	0.058926614	0.057487954	0.057927772	0.055176842	0.054281398	0.053840373	0.057817302	0.053479753	0.048092888	0.063156131	0.046211173	0.056709282	0.054371667	0.058349701	0.054446018	0.057602416	0.058978052	0.051638634	0.064705725	0.056072677	0.060940507	0.060633565	0.053929319	0.061392507	0.059858508	0.062528998	0.06468381	0.058203135	0.058998174	0.061526787	0.053562216	0.055119805	0.061019316	0.05888237	0.052114392	0.057175805	0.061119343	0.058427731	0.055948189	0.052638575	0.087693402	0.051803509	0.053982922	0.063266524	0.058061743	0.061035987	0.057620444	0.065927977
cg00250365	0.874559537	0.870329163	0.666881987	0.864329901	0.524933201	0.71206894	0.840750075	0.533698457	0.523752928	0.801763389	0.539485872	0.395464883	0.656276174	0.533457525	0.652568387	0.673173753	0.71626565	0.756616213	0.679316909	0.838882482	0.881086919	0.832816738	0.853421523	0.846725453	0.812827916	0.870329704	0.861880876	0.871430166	0.85514732	0.856986643	0.782600426	0.853567	0.827866619	0.840263133	0.853645277	0.799600731	0.890987448	0.874701799	0.861240265	0.825273742	0.414767938	0.73629497	0.360587584	0.749408863	0.883688819	0.767586714	0.774720511	0.897565502	0.795089273
cg00250826	0.865327672	0.899758779	0.868656557	0.868189282	0.808605605	0.812408612	0.861768968	0.76778675	0.785325894	0.861735498	0.820931199	0.839228441	0.823630688	0.81268391	0.794378297	0.812732177	0.840221772	0.855235935	0.819290589	0.862630676	0.87036018	0.873774691	0.895399632	0.897651816	0.860673468	0.866980946	0.868251823	0.884627083	0.854307659	0.848763584	0.841979568	0.857172272	0.859990435	0.881287645	0.846564864	0.832554956	0.832731398	0.859265456	0.883224442	0.871360097	0.780675597	0.835231577	0.757726413	0.821918383	0.869715782	0.789508507	0.828636426	0.843580672	0.821226753
cg00251344	0.204877431	0.369765139	0.536288765	0.301126656	0.77808262	0.608346008	0.382167983	0.790205787	0.662500775	0.40423519	0.811712722	0.729922871	0.639378675	0.521904156	0.305057678	0.592721304	0.601297675	0.645312005	0.4784659	0.467752688	0.342163082	0.367998453	0.262306722	0.297068944	0.513771979	0.304705638	0.345717407	0.30994521	0.366527917	0.467776987	0.458617976	0.399250426	0.313474099	0.44160957	0.343182116	0.444226799	0.277606307	0.232908416	0.360803737	0.391630434	0.82514035	0.481246568	0.854373442	0.462437994	0.236188581	0.434524823	0.314893374	0.171506265	0.317423284
cg00251385	0.897488732	0.887915837	0.820203323	0.89454517	0.861375422	0.868671101	0.87135977	0.873559528	0.892573815	0.90112776	0.8657539	0.858298418	0.892704746	0.853661024	0.892681975	0.895881371	0.866546565	0.882061719	0.888821438	0.897767711	0.907285206	0.897437399	0.893013377	0.890418647	0.884421099	0.898676445	0.912891803	0.902403528	0.894473176	0.887416646	0.893185069	0.890567969	0.876839209	0.892897119	0.898892072	0.882407878	0.907778878	0.900794912	0.892674452	0.882371003	0.894458407	0.866881673	0.862754544	0.847916742	0.894773774	0.869368124	0.898229604	0.907445861	0.872610276
cg00251628	0.032027554	0.032474218	0.038651	0.032304086	0.033578565	0.037892854	0.031583074	0.030395878	0.031640799	0.025022355	0.032377833	0.026710005	0.031241943	0.03350108	0.030934491	0.029977248	0.030150942	0.031577067	0.033509321	0.02889479	0.032824916	0.033663381	0.032696243	0.03266762	0.032368393	0.028759252	0.030887357	0.033156418	0.033511883	0.032714781	0.032870102	0.032257294	0.032017578	0.032443317	0.030231456	0.028126099	0.019990625	0.023475122	0.023796745	0.024938226	0.026373933	0.026666189	0.024071262	0.02653742	0.027019599	0.027400584	0.022385669	0.024611916	0.027219132
cg00251636	0.472955567	0.508925416	0.507292906	0.501785752	0.509027807	0.500429375	0.479235906	0.47992781	0.473946837	0.488843858	0.521243256	0.464381309	0.488115405	0.502434293	0.488813709	0.518779309	0.523484709	0.494706394	0.523289257	0.501684375	0.507846893	0.47670789	0.47010108	0.495208574	0.497214704	0.482435343	0.48020451	0.485358289	0.473402094	0.489424717	0.494866829	0.488249896	0.48669545	0.489898939	0.483050786	0.511625084	0.511149804	0.524806355	0.505203235	0.513159859	0.532612582	0.471758028	0.52330001	0.492841757	0.50726649	0.483992651	0.509925384	0.501730265	0.475316738
cg00252404	0.910263131	0.952528098	0.958202142	0.940196981	0.961628134	0.960557956	0.959097414	0.966811349	0.965187206	0.955367781	0.972126995	0.960739363	0.962602991	0.946815511	0.957368438	0.954068395	0.959657473	0.954335401	0.951943705	0.933460335	0.948533644	0.941801773	0.933763436	0.961009939	0.954817905	0.94768286	0.951021726	0.930540874	0.968574013	0.919022953	0.955989557	0.946305116	0.949774025	0.955457721	0.938673018	0.956439673	0.942061051	0.947984139	0.94136101	0.951970846	0.96630277	0.952185676	0.946097701	0.948048736	0.9517116	0.895544144	0.963521812	0.943390627	0.956019093
cg00252955	0.958969221	0.947488979	0.960468035	0.961297119	0.956003975	0.959183772	0.963361511	0.961136512	0.952697177	0.952342619	0.956189543	0.955673161	0.965882359	0.957433984	0.963528771	0.960009652	0.962542053	0.957812295	0.955710919	0.947126838	0.962757928	0.960936817	0.961630128	0.959322183	0.954796079	0.962496221	0.96257991	0.956634985	0.966893721	0.949638789	0.956680853	0.965197121	0.955123057	0.963010199	0.960483014	0.962028462	0.954004491	0.954163381	0.947288001	0.954202548	0.955527642	0.937258129	0.95255903	0.948645807	0.956890357	0.954522075	0.961451636	0.957793576	0.955267949
cg00253748	0.840572763	0.768351943	0.651630104	0.783659573	0.46185033	0.499484392	0.810088257	0.39657206	0.366723343	0.618047994	0.330693303	0.341854701	0.539327372	0.366914349	0.440012091	0.50800001	0.530506871	0.587273139	0.510109505	0.765390025	0.832248136	0.747220241	0.711981591	0.861596314	0.644511798	0.782497751	0.785762323	0.826318974	0.778886315	0.695471479	0.71493799	0.741809921	0.725411105	0.698216533	0.763872501	0.734844248	0.786367136	0.84031251	0.728912157	0.719805942	0.383056078	0.656278373	0.294324489	0.671608525	0.699815849	0.698280612	0.635565271	0.78229819	0.721174863
cg00253867	0.752734357	0.728237797	0.85276422	0.708011598	0.670139384	0.907010536	0.806116245	0.923437459	0.925581701	0.928588997	0.915527791	0.656090489	0.92333816	0.738511227	0.93195202	0.914465187	0.678774222	0.681903644	0.924055245	0.777337619	0.868120788	0.928989794	0.923079897	0.764914796	0.925044537	0.926690304	0.792069061	0.927022095	0.766671084	0.92113253	0.918999751	0.760740734	0.900937104	0.917776803	0.926325933	0.91018653	0.930489898	0.934395257	0.926428415	0.70061086	0.616372606	0.749279731	0.905326829	0.902408624	0.778698174	0.908489894	0.927259245	0.933515231	0.909069866
cg00256784	0.27260022	0.289871533	0.204353369	0.277702346	0.291348081	0.295978103	0.214289646	0.295608558	0.290120475	0.314252351	0.283273384	0.336648022	0.295595949	0.260147462	0.305220206	0.293113906	0.279249854	0.266570361	0.285626128	0.284071054	0.275873625	0.270653959	0.23609162	0.219429012	0.279050171	0.260918447	0.330756594	0.254530198	0.246321438	0.253683911	0.276745378	0.266909575	0.188966861	0.237004688	0.229904035	0.262326853	0.264642836	0.270578639	0.27944717	0.259920434	0.320536376	0.245150509	0.263780532	0.225939024	0.261166961	0.181339048	0.295788194	0.236836174	0.20209398
cg00256932	0.03474879	0.514928808	0.565310266	0.160812947	0.628936367	0.536025986	0.196527293	0.623007282	0.65172869	0.357876631	0.684505073	0.674417056	0.516497935	0.632148664	0.575893782	0.645799858	0.489152791	0.614661623	0.632775887	0.279338395	0.122448669	0.281698743	0.296561513	0.50014197	0.400542689	0.227643868	0.241274405	0.175457574	0.298467643	0.558517998	0.295732169	0.221804664	0.293861811	0.332907708	0.236383674	0.550229912	0.170784426	0.116017927	0.21970147	0.356193782	0.667500755	0.552328469	0.654828167	0.399073227	0.202938056	0.279949553	0.410684288	0.492664485	0.256905505
cg00257941	0.366944454	0.584022128	0.694195732	0.572985056	0.841959882	0.768179803	0.474655765	0.908218876	0.816602255	0.718077944	0.908431066	0.908935548	0.833202963	0.890805977	0.802563612	0.830488668	0.770105039	0.65889051	0.70766643	0.532501885	0.395152991	0.534052243	0.322369348	0.385921799	0.554363881	0.704774502	0.475562182	0.411074489	0.492122815	0.485793775	0.674212715	0.383177847	0.416386659	0.505106496	0.320179079	0.453064872	0.379200195	0.382048244	0.555512392	0.546358841	0.88192871	0.724599003	0.896135028	0.577796036	0.543579775	0.42787442	0.665046751	0.478501424	0.541145188
cg00257950	0.507046025	0.484143022	0.495600517	0.47102156	0.497714371	0.495827002	0.494671849	0.49862116	0.48955065	0.505767851	0.483954997	0.491346875	0.494638533	0.50759926	0.500296643	0.502625343	0.498497551	0.492768722	0.492412859	0.495254948	0.493202375	0.502002766	0.48105964	0.487124207	0.481837737	0.488060402	0.490609558	0.483990171	0.500457999	0.493800427	0.505724203	0.496780489	0.49397562	0.498933329	0.481937171	0.496471687	0.494840382	0.504433228	0.511860104	0.499197201	0.490983133	0.492406905	0.482400296	0.487734006	0.493741542	0.494022587	0.498011148	0.500699184	0.500669451
cg00258173	0.919850956	0.919710696	0.922621158	0.913574419	0.903446662	0.905324456	0.918972904	0.916588115	0.913537874	0.935514011	0.907597607	0.906530224	0.889418427	0.917783337	0.888559614	0.896634523	0.89373067	0.905815234	0.904232331	0.889410909	0.915517905	0.929179084	0.905453196	0.928599506	0.90633799	0.892325466	0.926165705	0.915568306	0.896663799	0.901991666	0.878727294	0.89550987	0.905011858	0.89065513	0.906242017	0.900972645	0.908456499	0.924682982	0.900032622	0.89548033	0.904428645	0.902484488	0.892292989	0.899989565	0.916602706	0.865081683	0.893497605	0.898771641	0.852856796
cg00258262	0.949395404	0.937941587	0.897939677	0.9463829	0.927085112	0.926709861	0.943674519	0.927099291	0.932938611	0.9509288	0.929727989	0.930203496	0.933258648	0.929339099	0.92868917	0.921584051	0.938010774	0.940917786	0.937578057	0.943151489	0.955620528	0.946319455	0.946405687	0.951417647	0.939460817	0.945653818	0.948772329	0.941140138	0.946692116	0.941237828	0.940911357	0.945540984	0.939410209	0.941657722	0.947969125	0.929205951	0.952668411	0.953376545	0.945114836	0.943971241	0.929898142	0.922137661	0.904758014	0.930713496	0.946841305	0.936882693	0.945177376	0.951589952	0.931732493
cg00259292	0.712563597	0.693648938	0.823045739	0.767511965	0.82351509	0.777657831	0.779774256	0.863493263	0.813205542	0.771556937	0.843257236	0.848913381	0.794302808	0.831455845	0.810818218	0.801640081	0.782189222	0.824997228	0.741393909	0.788461744	0.720013576	0.733939771	0.786570434	0.780524365	0.772625806	0.737031962	0.768650743	0.754076611	0.79564619	0.768618182	0.751374848	0.726693792	0.79220392	0.735889008	0.712197517	0.770893688	0.740841979	0.731590339	0.697203165	0.756775646	0.790466386	0.770635801	0.848627865	0.777177463	0.723092228	0.73261863	0.782344181	0.693877506	0.766743356
cg00259935	0.121557052	0.266314372	0.292763645	0.212857374	0.417351629	0.36923241	0.40726727	0.426195849	0.355378274	0.37294977	0.485985537	0.403562587	0.426477015	0.54467175	0.502358056	0.402618968	0.35342638	0.445287636	0.383015826	0.259689135	0.26888442	0.285399163	0.339209138	0.226028911	0.342565463	0.263608696	0.182142126	0.23792991	0.305444178	0.337824114	0.253635452	0.326246372	0.414484207	0.396168533	0.367629725	0.356080307	0.238436696	0.201892694	0.246094306	0.277077694	0.381618031	0.357193217	0.348879418	0.314039646	0.328048256	0.312571616	0.325090669	0.282820722	0.378967802
cg00261096	0.962843911	0.941023707	0.924301148	0.957745846	0.836359354	0.893715338	0.94661709	0.903841897	0.861209122	0.905981706	0.902023326	0.887832118	0.896207655	0.908355721	0.90376668	0.917303348	0.903017152	0.92605455	0.909710551	0.945126785	0.961228959	0.941028588	0.940978862	0.959973117	0.903848693	0.959915353	0.956013679	0.953656359	0.949679786	0.938935613	0.930488034	0.954783837	0.943689392	0.940874383	0.949535271	0.947310475	0.945773888	0.952173736	0.953310823	0.946759974	0.870377132	0.934125478	0.914995023	0.91299367	0.952389634	0.92313987	0.930110234	0.959032179	0.936690705
cg00261570	0.341490036	0.323647851	0.318500149	0.346627803	0.361166876	0.376494378	0.436401494	0.286594561	0.391907274	0.310580325	0.349502254	0.328772552	0.361992357	0.318713399	0.352466661	0.412800182	0.424925724	0.387994957	0.340694622	0.378053908	0.408569462	0.315801331	0.461661134	0.515742491	0.463069576	0.306012301	0.365831972	0.395358068	0.482870512	0.330099875	0.352265044	0.329781029	0.465379823	0.362759783	0.41661554	0.357003045	0.491248612	0.415895833	0.462707124	0.472669787	0.356823157	0.450381084	0.275353643	0.405699722	0.35132093	0.426608897	0.466161383	0.433188276	0.366524
cg00262856	0.97346317	0.971850371	0.957396852	0.974289007	0.968782176	0.970984213	0.971126208	0.973523317	0.972993512	0.9700778	0.970248114	0.968934084	0.970753687	0.970819249	0.971358708	0.971310298	0.972059812	0.972659293	0.970943852	0.974129656	0.970578444	0.972809849	0.965909398	0.972386571	0.972555386	0.972434089	0.967269801	0.971258606	0.972108897	0.968587003	0.971252293	0.972063652	0.962983653	0.973003155	0.972518899	0.973574269	0.967446332	0.96971282	0.96745921	0.966438634	0.970233441	0.961613646	0.966337258	0.965588756	0.964494093	0.965018298	0.969976717	0.971291989	0.962435811
cg00263654	0.922783051	0.72711505	0.763862091	0.821292812	0.243869197	0.515555465	0.748371199	0.17980914	0.287732057	0.558186565	0.213444428	0.296330237	0.401587325	0.232380403	0.311820815	0.402517746	0.523657641	0.555985946	0.506333722	0.745470819	0.859508927	0.659760858	0.761368593	0.832274586	0.585786301	0.787343195	0.822768805	0.822067525	0.699276342	0.662629181	0.629617867	0.701136347	0.718325011	0.658606593	0.751219643	0.727667197	0.748122768	0.799156667	0.693112943	0.599959412	0.232913525	0.522843594	0.25884538	0.563259889	0.75049413	0.696995041	0.565994921	0.855211269	0.678376436
cg00264131	0.824895196	0.7888861	0.713777002	0.791116013	0.783505323	0.806904523	0.801827995	0.803075806	0.799185657	0.847184378	0.771870205	0.829081041	0.828345299	0.779419554	0.827827452	0.827409126	0.818326392	0.812783765	0.824735489	0.814469654	0.846229501	0.809212886	0.819363489	0.834330205	0.823419559	0.822138363	0.859758513	0.826410325	0.790821173	0.80803535	0.800793512	0.821522903	0.7837492	0.808952286	0.802943997	0.821316405	0.8344362	0.85605889	0.837409959	0.852356066	0.835014664	0.769142557	0.775434258	0.74904323	0.839288314	0.771820266	0.845539069	0.876975946	0.807582243
cg00264579	0.488991209	0.562251237	0.368441764	0.405698284	0.309529295	0.313617226	0.533860804	0.177024809	0.17592924	0.358734144	0.197159019	0.385567265	0.39664322	0.274964376	0.215199914	0.341776434	0.359388121	0.431398582	0.37595043	0.464887066	0.358875652	0.528305131	0.561931332	0.376823514	0.391876382	0.42730643	0.599000031	0.428463036	0.45607821	0.354206225	0.427107869	0.412683993	0.474882819	0.496473726	0.492376594	0.440356474	0.590516688	0.71341403	0.59866402	0.490666337	0.27072912	0.28698683	0.080592568	0.322288904	0.554624649	0.167819708	0.424736706	0.653313304	0.476373703
cg00266822	0.201466076	0.211569171	0.15318781	0.184239224	0.191740338	0.208699502	0.17692528	0.174162332	0.166763206	0.242713384	0.214456253	0.217187119	0.166160523	0.177804628	0.205662451	0.235100521	0.225647419	0.191448592	0.170095468	0.186559233	0.195419522	0.190188923	0.172955551	0.197582298	0.206197867	0.206818744	0.223124785	0.167739727	0.203218818	0.172062827	0.152498722	0.236037459	0.186364351	0.182805735	0.175261472	0.179080137	0.150550261	0.153217151	0.142913327	0.198846692	0.151039979	0.19134687	0.146104173	0.168127297	0.165623854	0.165130986	0.155910124	0.157928694	0.157372606
cg00267231	0.393063861	0.445176043	0.475673347	0.489806395	0.470681842	0.432728815	0.435631882	0.449747647	0.407094195	0.433153735	0.439999297	0.379233587	0.382989877	0.401397831	0.421834441	0.424535845	0.415583796	0.417090656	0.418411131	0.462055824	0.376591527	0.427731882	0.408973068	0.410181943	0.461246856	0.473219522	0.338562173	0.4273834	0.453505284	0.472480114	0.48709951	0.48848388	0.582700928	0.470702515	0.481533431	0.482809316	0.411587735	0.439700877	0.449632786	0.426987941	0.395753633	0.429874728	0.455148661	0.457335607	0.413921338	0.48954253	0.459232248	0.468001077	0.466409805
cg00267482	0.028957341	0.023230758	0.022524664	0.026933113	0.023331094	0.022425131	0.023891242	0.021049726	0.022666868	0.025188636	0.027252908	0.024263369	0.026063025	0.028367052	0.026804356	0.02289035	0.026005	0.021454148	0.022165797	0.024006758	0.023946106	0.02585733	0.022430241	0.025816702	0.028280164	0.023626813	0.02352564	0.021182367	0.027514655	0.021708688	0.02397552	0.021016958	0.023498753	0.029147328	0.026703839	0.026145807	0.019647896	0.023686033	0.024517721	0.024379763	0.022194391	0.024422771	0.024292579	0.021692218	0.023590074	0.02059676	0.024561657	0.02177233	0.020174533
cg00269503	0.129908646	0.259450062	0.074232724	0.093452225	0.115106828	0.084204059	0.175383747	0.07706081	0.073788554	0.082836078	0.079581166	0.262562605	0.066401161	0.169577751	0.080663389	0.076713268	0.16828303	0.189007249	0.088671417	0.230289626	0.133826518	0.075703663	0.080433677	0.16337459	0.077728425	0.092431849	0.334143863	0.080333749	0.195050743	0.073924374	0.080217229	0.199126523	0.080121132	0.070598282	0.078998049	0.074584577	0.048618042	0.050931859	0.053982523	0.2368649	0.122580563	0.076276819	0.053642674	0.0529991	0.308428679	0.056857454	0.051916451	0.061876463	0.06641636
cg00270194	0.613006471	0.603531692	0.616780053	0.635205064	0.744325515	0.690018123	0.645028174	0.71460266	0.771547253	0.666716539	0.734332645	0.773047473	0.69864156	0.731045149	0.737561648	0.695720818	0.686491784	0.70457731	0.672750086	0.647395108	0.624420752	0.665253722	0.670673325	0.65634341	0.646344681	0.566112968	0.673488579	0.687764094	0.650546677	0.626907772	0.648192564	0.613510557	0.687335412	0.571544308	0.611439663	0.649223188	0.606296058	0.633590693	0.624611828	0.665297386	0.740860336	0.664013348	0.743125287	0.65560061	0.607400035	0.628999902	0.68743227	0.612676388	0.623551572
cg00271154	0.065997325	0.065982572	0.071700284	0.061893165	0.060764286	0.064488622	0.064079932	0.069335884	0.065881682	0.053000081	0.061135913	0.05166908	0.058639024	0.061930538	0.059737928	0.068428397	0.061272377	0.069248046	0.06676688	0.068924013	0.067382446	0.065162685	0.06411116	0.071626116	0.066980275	0.077506666	0.056595526	0.0658065	0.066055545	0.059414279	0.06845444	0.065157283	0.068383177	0.070897095	0.068886223	0.063548517	0.047038836	0.048628897	0.046142179	0.050189292	0.049365698	0.055270411	0.049600336	0.051252185	0.053180521	0.057629961	0.045107479	0.050960471	0.051389466
cg00271426	0.068811419	0.058201799	0.042516928	0.047413892	0.071335717	0.062302303	0.076008766	0.077539939	0.079338253	0.096567633	0.133365903	0.102320875	0.108884158	0.13844368	0.101276926	0.117197998	0.079245836	0.078615805	0.076327422	0.053232929	0.064610681	0.064479464	0.087731759	0.056581029	0.102423092	0.073723888	0.056766449	0.05862262	0.098147864	0.073943049	0.09812866	0.058653475	0.063273045	0.064035472	0.090874814	0.069758111	0.065092153	0.058104597	0.065180644	0.084260772	0.082470646	0.066630518	0.058740788	0.047421259	0.069902244	0.062996016	0.085054766	0.06510587	0.068379422
cg00271703	0.81886581	0.769469977	0.624998804	0.812139263	0.755427617	0.784545537	0.735961587	0.766544685	0.785216093	0.844881022	0.766675824	0.711861963	0.802401111	0.703481695	0.786252561	0.777754623	0.795934809	0.79088058	0.775885096	0.796123122	0.83124907	0.829472016	0.810491718	0.820353904	0.801411419	0.753094018	0.827999768	0.825873653	0.819320478	0.775797966	0.778147495	0.829938126	0.755287228	0.784194883	0.801433286	0.762720277	0.830927268	0.853643707	0.846578565	0.841059996	0.803541255	0.75771774	0.72446778	0.771683825	0.799884291	0.740496089	0.833009465	0.871688847	0.791112481
cg00272971	0.033818631	0.154129463	0.081766856	0.070603897	0.169746735	0.156540506	0.101385208	0.145302686	0.241661428	0.126957256	0.223241525	0.194997422	0.181974417	0.289501677	0.197052355	0.152887494	0.167858363	0.132654842	0.158496306	0.112496655	0.072925601	0.10848413	0.060987064	0.119279177	0.125500973	0.051513736	0.074066034	0.063410406	0.060906931	0.067625353	0.110738052	0.096694122	0.074765578	0.059898605	0.067590479	0.122937806	0.045634855	0.129155722	0.078704445	0.083290875	0.243946997	0.102590844	0.165976985	0.124755208	0.159270034	0.140516905	0.116955503	0.034324626	0.075444099
cg00273076	0.574982149	0.518539915	0.350296495	0.552876652	0.292481301	0.411170844	0.535980022	0.230724044	0.23404479	0.500072719	0.217387372	0.296210155	0.335481218	0.26920774	0.345508427	0.288004912	0.377502535	0.396563961	0.314772743	0.455759259	0.602417714	0.504628161	0.576085977	0.566164694	0.462546576	0.523789832	0.514206527	0.579056941	0.548261475	0.483431393	0.402421103	0.519314298	0.517093791	0.461850003	0.486400319	0.448943656	0.539469545	0.501225209	0.474670987	0.478233107	0.23253683	0.36250489	0.214296171	0.325666162	0.467484793	0.403337402	0.352691436	0.587268395	0.466675937
cg00274492	0.567757009	0.662262494	0.793656106	0.732696727	0.513917672	0.578859829	0.638310424	0.507891984	0.453051014	0.627315703	0.667398839	0.531964328	0.544034268	0.469382285	0.574502802	0.581626814	0.61171971	0.637259763	0.549022023	0.638825734	0.775662373	0.618103037	0.722035746	0.777900279	0.458141134	0.628103765	0.65480805	0.780877216	0.652831989	0.750449019	0.699438441	0.652956104	0.719277532	0.704780695	0.678425137	0.682282142	0.634961605	0.733004887	0.696185688	0.675270805	0.473550328	0.382423446	0.519474881	0.534732906	0.760740922	0.627043976	0.578766479	0.767455946	0.574666907
cg00279054	0.041788165	0.046438668	0.052335372	0.055998845	0.051572177	0.053489366	0.052896111	0.056286008	0.044460685	0.059469783	0.052400733	0.057144163	0.045580404	0.055389029	0.043272911	0.044741676	0.048463693	0.047730903	0.046782736	0.049287199	0.04928964	0.044039238	0.046310663	0.045548897	0.048392833	0.044336592	0.048357168	0.049436231	0.050555584	0.052030791	0.056946299	0.048863448	0.049257062	0.049690269	0.046999685	0.051281958	0.037518265	0.035014576	0.041073932	0.044632721	0.047441731	0.046678559	0.047961355	0.050169659	0.044616571	0.062702154	0.041652811	0.052903272	0.044871698
cg00279752	0.894927603	0.916314847	0.910107607	0.941171246	0.950747284	0.946805807	0.931695351	0.953995701	0.957004674	0.954275078	0.950723722	0.956890842	0.948907633	0.942534575	0.957704199	0.94390998	0.947107636	0.942859502	0.943150049	0.93169515	0.925830943	0.939742115	0.948294692	0.944913174	0.937259002	0.895268733	0.912268861	0.939224797	0.934143609	0.920433747	0.92071161	0.931680404	0.931982717	0.926908244	0.90935419	0.921854712	0.927024776	0.928234119	0.929290103	0.943363646	0.961693249	0.93426476	0.948204798	0.925526814	0.931604412	0.935957775	0.947622555	0.942134862	0.92807637
cg00280963	0.954995167	0.955089318	0.910123807	0.953519539	0.951235096	0.945260215	0.942110165	0.954935332	0.954834827	0.962312594	0.95555075	0.954208853	0.954332536	0.945478972	0.955809995	0.95236312	0.950984773	0.951252885	0.954408114	0.954188351	0.958832788	0.956901738	0.952845414	0.951780677	0.955156692	0.954593951	0.960968768	0.95204032	0.950114842	0.955991188	0.954726479	0.952734891	0.941917346	0.951250714	0.955606748	0.949666082	0.965136541	0.963430593	0.963439698	0.960011542	0.965356431	0.951584865	0.952627473	0.946957576	0.961217683	0.94959808	0.961598721	0.965445416	0.953710812
cg00281024	0.913121065	0.920534635	0.757794407	0.90912759	0.892272851	0.867567462	0.870826577	0.903446999	0.911163601	0.87366798	0.896809949	0.897262133	0.883193826	0.863250716	0.8943232	0.89475986	0.902858966	0.905839535	0.880365153	0.910486386	0.912920666	0.856804896	0.872798557	0.89738101	0.876805481	0.850000812	0.922844816	0.87259357	0.898262666	0.888598268	0.861135069	0.913162473	0.836507654	0.870119854	0.880298898	0.884441712	0.869755015	0.880678885	0.855620997	0.918061093	0.92058939	0.891110778	0.896688302	0.845860308	0.919217262	0.844891456	0.884322036	0.855427163	0.849466565
cg00281640	0.938935741	0.929320924	0.92134965	0.938017625	0.954751628	0.946586792	0.940650664	0.953640813	0.960271947	0.943345371	0.956164442	0.952406242	0.949019513	0.953292143	0.955722956	0.948397797	0.94438549	0.949069628	0.950196784	0.946868256	0.944714064	0.952709216	0.950464205	0.951313604	0.953214233	0.913445035	0.940265251	0.943602394	0.926245333	0.95178354	0.941863153	0.946710351	0.943204553	0.933145476	0.934142677	0.931519218	0.941914344	0.926134883	0.935025194	0.94445098	0.956812968	0.934308239	0.948414703	0.949446858	0.933206109	0.931027561	0.948464468	0.932873083	0.936787477
cg00281833	0.104188324	0.312220797	0.42180274	0.266481804	0.770088754	0.631701778	0.30542704	0.861803954	0.784361005	0.498167332	0.8057635	0.875254993	0.66574217	0.796576331	0.703791521	0.671189013	0.585146997	0.593216592	0.591884163	0.371998998	0.19507103	0.369739737	0.327631517	0.245607113	0.457674657	0.290878856	0.282299904	0.264463467	0.368627782	0.405072123	0.426040896	0.327507839	0.397547473	0.406807174	0.33312902	0.375489333	0.24115081	0.204816239	0.333093282	0.380845202	0.78722153	0.470547033	0.737416972	0.474950113	0.312262091	0.413458345	0.463004393	0.177018045	0.414982719
cg00282490	0.912611265	0.914571625	0.868743414	0.936201888	0.918663059	0.924521099	0.916566406	0.916104049	0.935469858	0.921387496	0.915545344	0.90962355	0.915566389	0.918686584	0.925454164	0.916838383	0.910409636	0.912708494	0.921973645	0.919686809	0.927684533	0.926603718	0.924453249	0.919894962	0.916885296	0.920393859	0.933248095	0.924416698	0.927436436	0.931369098	0.925513208	0.919289482	0.923734957	0.920753092	0.920496173	0.923999983	0.923863999	0.924917809	0.921977445	0.913931776	0.928487109	0.899822559	0.887366976	0.916278305	0.920349992	0.901366301	0.920749104	0.930230109	0.919675477
cg00282704	0.091146161	0.256031193	0.391738883	0.198231025	0.669221963	0.609415119	0.280173411	0.724586931	0.757671536	0.4968695	0.748565421	0.720469596	0.589829759	0.647616488	0.611657543	0.608929063	0.513033223	0.511295669	0.559064919	0.390168145	0.124708256	0.297952558	0.228201684	0.151117941	0.409952393	0.228325405	0.198676334	0.176433631	0.260388669	0.43585223	0.391063445	0.264446083	0.296849754	0.364186192	0.224831957	0.35427721	0.187226185	0.178302071	0.272035173	0.356778964	0.723890245	0.400945969	0.737102145	0.439548377	0.164616788	0.387637118	0.476205834	0.096333361	0.287433691
cg00284078	0.851650891	0.8441723	0.878056968	0.877192981	0.855644005	0.898708707	0.873943957	0.853901752	0.876965706	0.832259914	0.892419149	0.883490868	0.871481866	0.866673435	0.85746259	0.822598168	0.874088125	0.906425655	0.845076862	0.878975168	0.881477075	0.871055059	0.897259311	0.906429953	0.868050376	0.799983659	0.84993844	0.874484238	0.908597651	0.851904334	0.827211943	0.877784651	0.879376762	0.857955932	0.832443633	0.846469028	0.855535322	0.868279119	0.838598294	0.886575459	0.85261696	0.874028444	0.712114022	0.893349008	0.842207592	0.901431817	0.87842231	0.87906345	0.850827495
cg00286137	0.944886076	0.930658659	0.911153236	0.936073012	0.877932217	0.873506245	0.918409487	0.885403906	0.844126615	0.881702629	0.873464422	0.868322453	0.900775064	0.861053129	0.852558861	0.884390085	0.872888886	0.897941886	0.893699777	0.917873241	0.936010414	0.908270575	0.918586922	0.93705739	0.908827016	0.899737989	0.899714655	0.922278666	0.932230421	0.904298727	0.894495886	0.931118608	0.915830207	0.89087092	0.917047579	0.913749986	0.889250671	0.913493913	0.908061679	0.906235945	0.84826521	0.866046068	0.817480606	0.894164617	0.919440199	0.904504783	0.874032586	0.934610251	0.877884221
cg00286320	0.335401293	0.357388841	0.379026965	0.555580064	0.384619349	0.391424657	0.455373338	0.363512976	0.403510462	0.454848768	0.416150714	0.386055481	0.417124206	0.449519405	0.389853503	0.316555337	0.526952201	0.422752376	0.433540565	0.32065174	0.469309175	0.344419902	0.397042668	0.39058608	0.384035176	0.402410858	0.368226643	0.466007035	0.498627706	0.429507773	0.292785934	0.403605286	0.474462316	0.42837385	0.381915282	0.308041382	0.442094681	0.41219255	0.437256937	0.484564163	0.349479427	0.423740834	0.428209452	0.388511427	0.50690354	0.36659077	0.448020011	0.489967327	0.39210283
cg00286916	0.597295993	0.55576973	0.336731873	0.60069929	0.095912121	0.243799362	0.515754195	0.033832407	0.097154935	0.340984666	0.059527133	0.034719945	0.243028571	0.061344797	0.183244128	0.201646712	0.312573361	0.304674499	0.350348242	0.426630444	0.626750455	0.429049182	0.443756332	0.642361383	0.343838573	0.538049799	0.561247877	0.481055909	0.489805608	0.401235136	0.355084241	0.49549888	0.442457206	0.465223289	0.48921005	0.4826809	0.549292285	0.635758726	0.489409036	0.497129828	0.062366604	0.39991393	0.029448603	0.343686005	0.558338084	0.322293602	0.356612121	0.613174019	0.446124509
cg00289591	0.967473554	0.97141886	0.96508492	0.970652184	0.968189201	0.971554837	0.97198724	0.962147256	0.969588505	0.968748518	0.972995913	0.971962398	0.968546436	0.973955735	0.970295768	0.967667834	0.970271306	0.9696972	0.963498465	0.969744398	0.967114121	0.973269347	0.968558452	0.973493994	0.969480563	0.968918211	0.971629001	0.970130288	0.971140704	0.964302723	0.963817742	0.960854776	0.972766088	0.96887016	0.962429634	0.965231781	0.965167536	0.959567128	0.965048756	0.969562408	0.969008264	0.957436065	0.968531191	0.971192976	0.964225312	0.971462957	0.963418633	0.965937784	0.96522543
cg00290109	0.932308241	0.895374098	0.852260347	0.904716891	0.67252436	0.779732433	0.906766081	0.583622461	0.676890462	0.814614291	0.70782519	0.590987485	0.722456603	0.648349687	0.671311543	0.685906169	0.781064111	0.786254692	0.778761227	0.87433909	0.931963168	0.877021456	0.898134427	0.91336769	0.825390487	0.892475403	0.882781227	0.89501046	0.89650519	0.830225994	0.855613286	0.889214363	0.910687817	0.858795232	0.896905652	0.86743204	0.892400176	0.895364022	0.871154567	0.856803644	0.565764823	0.8212309	0.676988069	0.818624238	0.884722465	0.854274298	0.788301432	0.90125371	0.82435103
cg00290302	0.95737695	0.949786746	0.933685287	0.94941964	0.948319368	0.949443263	0.950542898	0.959836282	0.955786622	0.949392854	0.942791983	0.956201609	0.949746644	0.950144117	0.956882327	0.949427805	0.94842904	0.953073729	0.952472092	0.949696264	0.95899266	0.956161299	0.951444508	0.955131235	0.953746479	0.952059183	0.955482144	0.952280531	0.949398857	0.948627337	0.953654338	0.955180739	0.949686882	0.953627141	0.952851142	0.947715185	0.9519882	0.952795514	0.948836183	0.951461345	0.952293548	0.937781043	0.914824888	0.947520718	0.941737581	0.940465257	0.954569037	0.954304311	0.942662596
cg00293511	0.069183225	0.062728294	0.068764414	0.065388955	0.064172057	0.06212175	0.067387308	0.074270492	0.074851644	0.062827403	0.065049633	0.055069176	0.069438501	0.068783346	0.072733319	0.067990757	0.070146648	0.066143153	0.073430589	0.070695522	0.064792527	0.083316523	0.070479771	0.073579163	0.072029907	0.073180398	0.074005205	0.078080815	0.074263938	0.06870252	0.071545014	0.059498047	0.08071544	0.071937008	0.072453183	0.070192533	0.043065418	0.039900291	0.046107589	0.041207376	0.044021537	0.049570113	0.043808837	0.04857311	0.066837362	0.06298586	0.044319702	0.053828988	0.048156388
cg00295657	0.303288617	0.379145016	0.263458624	0.444252806	0.198592693	0.261573874	0.303555956	0.104432561	0.195353341	0.269091694	0.153472074	0.128883575	0.235526063	0.158861688	0.218522608	0.258329948	0.264670365	0.27006832	0.290175856	0.299007517	0.410812553	0.343535431	0.386819601	0.386936931	0.293578222	0.424471576	0.392174506	0.325141676	0.407887089	0.298828304	0.312853687	0.323748592	0.346759073	0.293641204	0.296552535	0.312309984	0.376348212	0.314052834	0.40665363	0.318145942	0.16051507	0.316710332	0.151156927	0.225722778	0.389966389	0.241197534	0.304371935	0.353280063	0.305782678
cg00296110	0.065117428	0.063810435	0.074758893	0.063544178	0.077155315	0.076384694	0.072575346	0.068418969	0.068670378	0.08189142	0.081922859	0.082996679	0.062785987	0.069435564	0.061530805	0.064119104	0.085898406	0.066016876	0.067823887	0.063738611	0.064382816	0.064721276	0.070109971	0.066718396	0.056892791	0.059258146	0.069421568	0.074828441	0.069558833	0.067025289	0.06484731	0.077579452	0.071768758	0.065106327	0.066484867	0.069322494	0.067175471	0.067105235	0.077886301	0.086005962	0.080903193	0.085915834	0.07393012	0.094029466	0.075970011	0.07544592	0.075825925	0.069292703	0.079803424
cg00296428	0.18049376	0.314739124	0.394836544	0.29891748	0.707115445	0.516666016	0.259150951	0.808864401	0.600116663	0.472206431	0.637840858	0.739512016	0.572801991	0.680000406	0.598042096	0.661501772	0.505716388	0.48425567	0.499337983	0.372826834	0.264126398	0.349585458	0.337044613	0.247492836	0.421980824	0.260294759	0.259599453	0.214033578	0.366737568	0.345434358	0.394597212	0.343607571	0.366678051	0.421714482	0.29194705	0.34860918	0.214493153	0.21520482	0.29433089	0.387386998	0.713439067	0.393022764	0.716207412	0.408945009	0.278239929	0.347497048	0.480966669	0.313350548	0.370936016
cg00297075	0.927288822	0.921114147	0.893704428	0.923389214	0.910620713	0.910154598	0.923903439	0.890698891	0.923140954	0.895085915	0.909705163	0.918947563	0.922288514	0.900420287	0.909946741	0.914341288	0.926029924	0.925144347	0.905179063	0.926865334	0.93851909	0.921403977	0.917434108	0.93248376	0.926863029	0.901991512	0.935445451	0.928530508	0.914135033	0.91555533	0.91593541	0.9193946	0.916576858	0.911589178	0.906919896	0.907312451	0.926882497	0.924485139	0.921564001	0.928925986	0.922344571	0.897280942	0.911045055	0.904055258	0.916141437	0.891813482	0.913745066	0.92757979	0.905486105
cg00297805	0.091349297	0.270630038	0.370335722	0.208770129	0.750744912	0.686728283	0.254055479	0.771836718	0.750018943	0.492863559	0.803243907	0.7615825	0.658713625	0.73951537	0.745747638	0.752937642	0.641296089	0.570756417	0.602391196	0.355938338	0.157063363	0.357718377	0.267788614	0.262091164	0.482395056	0.263041222	0.248886681	0.206825331	0.375571387	0.370122335	0.416392059	0.275019331	0.352802025	0.422098388	0.273041204	0.367379425	0.188355358	0.198811082	0.314732775	0.392157042	0.800895203	0.488249796	0.638135607	0.455526873	0.260839803	0.398847353	0.545099541	0.188008262	0.446255514
cg00297951	0.864764898	0.834908575	0.719925881	0.841160586	0.468299826	0.557913041	0.822019425	0.522139233	0.386630606	0.739844965	0.426822936	0.447550362	0.682977039	0.460381174	0.570027014	0.627380985	0.615942186	0.632823155	0.618102489	0.803825824	0.837813084	0.839235266	0.801648531	0.832902422	0.721561456	0.829627548	0.855924626	0.853864167	0.834153114	0.786317032	0.732057368	0.815398104	0.820475051	0.764362386	0.826903196	0.764497008	0.808132577	0.821020364	0.788416612	0.809135399	0.406800519	0.708804474	0.342985962	0.70196466	0.827042642	0.767835551	0.666571504	0.897460284	0.800410928
cg00298301	0.589440342	0.604659176	0.934839777	0.596591374	0.594962594	0.950556963	0.628268154	0.95475832	0.959319917	0.959097546	0.95473499	0.609255862	0.954889535	0.607560133	0.957358146	0.956205323	0.618277947	0.588336138	0.951125683	0.628218151	0.643873309	0.953443749	0.953649413	0.649977736	0.954460642	0.951831001	0.601363453	0.952745339	0.552354173	0.953265516	0.956791549	0.631409937	0.946597598	0.949108626	0.957722039	0.950870218	0.946724255	0.935530152	0.952528072	0.584799967	0.534049342	0.582546648	0.951180484	0.94535035	0.571750453	0.937519895	0.948212444	0.942887294	0.936394598
cg00298697	0.157271357	0.155275694	0.133629839	0.147895321	0.15787334	0.177427701	0.120335106	0.137680622	0.129242833	0.197132844	0.174066179	0.175147427	0.190866502	0.176441518	0.145169421	0.189443228	0.158061457	0.153499118	0.158762709	0.141794209	0.146390506	0.14409584	0.149312434	0.125446584	0.163031124	0.142997368	0.126507055	0.133952255	0.105536574	0.108305782	0.130638697	0.153942902	0.138194011	0.125619509	0.123748703	0.167715011	0.12479758	0.137398385	0.149368474	0.121813294	0.117092816	0.130492493	0.137372757	0.097147009	0.151025235	0.147685854	0.121530293	0.131648714	0.134745301
cg00299517	0.019098897	0.019609841	0.019476961	0.017869828	0.019240855	0.018808096	0.015306418	0.015984731	0.018934566	0.014526948	0.01906496	0.01412018	0.017030481	0.018102304	0.021218592	0.020076899	0.019924984	0.019855314	0.020323795	0.020853798	0.01780354	0.020677059	0.018630491	0.020779558	0.01856909	0.019411271	0.018626823	0.020355509	0.018136137	0.01992771	0.020373762	0.017909041	0.017915638	0.019526287	0.017493649	0.016600952	0.019291262	0.020872809	0.01944886	0.015917281	0.020750191	0.021194247	0.016414033	0.016923716	0.019971228	0.020129901	0.019078091	0.021718213	0.018629531
cg00300211	0.506773165	0.390605929	0.507907487	0.432858752	0.622671169	0.647281401	0.53175913	0.702202151	0.748645585	0.612274828	0.636173955	0.702691975	0.620478201	0.658594253	0.644642424	0.659363133	0.615740424	0.631437436	0.584585723	0.613730424	0.548412097	0.486211803	0.514239388	0.637732872	0.596800721	0.370590512	0.484073217	0.49751342	0.596294391	0.479578655	0.476430919	0.445799746	0.512494999	0.485901306	0.452535017	0.443263517	0.458537652	0.671485634	0.570294548	0.612058565	0.731913787	0.622743436	0.659434907	0.536340879	0.410361066	0.573963251	0.687212071	0.54347632	0.575874978
cg00300233	0.946207741	0.948476136	0.936480438	0.955234543	0.948441412	0.955093987	0.945901086	0.958099647	0.959509175	0.956487184	0.954745659	0.957814604	0.957286622	0.949059853	0.961818617	0.957702142	0.955948418	0.948790227	0.952064031	0.950816456	0.955610524	0.952073449	0.952131435	0.949005465	0.949188542	0.949454215	0.945167576	0.945487895	0.949500273	0.949822352	0.957335005	0.951870682	0.939439461	0.947850081	0.942107932	0.944857029	0.94697746	0.946476762	0.94836839	0.948230018	0.958885612	0.946087992	0.952693871	0.947632646	0.950801524	0.939184622	0.952510621	0.949212794	0.941552308
cg00301020	0.405407164	0.383968041	0.310862668	0.387207879	0.266584205	0.232915907	0.320838372	0.138149373	0.262215529	0.24740382	0.265591922	0.186740228	0.27549818	0.237248843	0.219979863	0.221243609	0.287657065	0.277977867	0.239960717	0.357545386	0.383346543	0.337651707	0.304545836	0.337979725	0.294938609	0.317190209	0.411148384	0.229325269	0.32399705	0.307295007	0.354607289	0.306527399	0.347821389	0.272432009	0.276519395	0.333511109	0.336779245	0.257117457	0.308613104	0.268864268	0.20311958	0.286792383	0.194664633	0.241905038	0.356483679	0.300970653	0.233775582	0.267880979	0.292980593
cg00301226	0.743653599	0.745702204	0.443786813	0.792085302	0.657045967	0.589859418	0.817324203	0.462572016	0.576007174	0.541229917	0.666316425	0.609569502	0.582375529	0.723436833	0.560993996	0.553224525	0.6961775	0.708873404	0.653335361	0.73068283	0.791486246	0.642902066	0.69917122	0.772068325	0.657228308	0.582361369	0.714801191	0.622588013	0.796023358	0.64363615	0.698729523	0.797537451	0.685176873	0.553206535	0.726817368	0.66349146	0.613891581	0.69308114	0.596762743	0.696441852	0.566795466	0.623934146	0.391667796	0.589780604	0.755715205	0.586107195	0.54192557	0.650892227	0.676410562
cg00301801	0.915748695	0.890069597	0.778711609	0.911301685	0.592699885	0.723321788	0.880810905	0.58185894	0.530002471	0.817143798	0.464399207	0.516920921	0.74730307	0.646314341	0.716944932	0.734350927	0.760186333	0.795691594	0.769026301	0.869850596	0.913687074	0.887164436	0.886912539	0.900102784	0.844637248	0.896293989	0.914916081	0.904054157	0.868724975	0.88143907	0.847136505	0.893489554	0.873858014	0.878477586	0.897838793	0.868661092	0.903480927	0.907311934	0.887863201	0.868787101	0.513056215	0.787419035	0.477232724	0.781160753	0.904191043	0.80997774	0.823978816	0.918405619	0.823833088
cg00304629	0.021707035	0.020455287	0.028506543	0.022506571	0.026119812	0.025823954	0.023616744	0.022348193	0.026300339	0.065918707	0.023091846	0.037487256	0.027953245	0.022831448	0.033833193	0.028020122	0.028339624	0.021254985	0.028003287	0.027515029	0.021096035	0.02157685	0.023938828	0.024835638	0.023986906	0.022362477	0.02479379	0.024091185	0.021487265	0.02194981	0.027678258	0.022209978	0.02365335	0.020902926	0.022091957	0.024816079	0.021797828	0.020222896	0.021279127	0.022191951	0.023899045	0.024732987	0.023810333	0.022737963	0.023018073	0.022938902	0.019439462	0.022864797	0.023313759
cg00306239	0.514431049	0.462363721	0.347606107	0.492238348	0.27241795	0.345702698	0.440480352	0.200873121	0.274320681	0.492797615	0.285010749	0.315152817	0.314670846	0.28515749	0.40791286	0.303744232	0.372005383	0.364736362	0.343329442	0.472696639	0.537675943	0.47132871	0.522963389	0.606510155	0.451454804	0.34901236	0.466652353	0.530418216	0.520724437	0.423757265	0.328641235	0.495936001	0.492503667	0.358091392	0.377379875	0.368605431	0.485153972	0.538752645	0.509158558	0.552812267	0.247531637	0.431455941	0.189040087	0.358387485	0.477683376	0.483846749	0.479497	0.584648871	0.439863356
cg00307913	0.1588074	0.242712165	0.382226001	0.254422785	0.468525766	0.486712425	0.266099798	0.522853787	0.521015969	0.349571285	0.547397345	0.490454727	0.473079444	0.546774345	0.509982388	0.456267015	0.487990754	0.411158532	0.433328263	0.299344748	0.223925923	0.359732992	0.286571227	0.235891568	0.379152738	0.283663921	0.263061314	0.250563778	0.336278878	0.316037245	0.28508024	0.217754236	0.33467424	0.391664116	0.278397781	0.243223457	0.255830312	0.189180751	0.261946403	0.36311792	0.444987687	0.304311349	0.569219053	0.332362728	0.295518901	0.27968548	0.373239918	0.166459138	0.320477727
cg00308441	0.026069553	0.021937137	0.028813735	0.028036982	0.024403467	0.028514767	0.026772313	0.022915803	0.029470642	0.030476809	0.027050226	0.027916226	0.02602295	0.026889985	0.030771398	0.034894858	0.028543788	0.026317555	0.026171977	0.024907463	0.028923624	0.025426887	0.025687544	0.029715362	0.029084574	0.035448188	0.025921753	0.027010856	0.025155917	0.024866651	0.025356846	0.025551685	0.022442022	0.026030985	0.02499672	0.027426257	0.031704856	0.031384403	0.026127597	0.026285021	0.030399531	0.02813843	0.040222023	0.023353813	0.030747793	0.024694342	0.038177252	0.026992147	0.028674375
cg00309259	0.934464315	0.93291965	0.894979004	0.934771788	0.931995977	0.932916065	0.930363251	0.936905345	0.932458178	0.94115935	0.934388144	0.930856296	0.934120687	0.923337496	0.941983746	0.937549851	0.938408997	0.939162133	0.933893119	0.937842908	0.939873545	0.937191165	0.940620219	0.939724035	0.94013232	0.935548322	0.943244354	0.934862415	0.93846249	0.939200657	0.933675982	0.937363477	0.9303888	0.939471276	0.932800934	0.932795215	0.94306344	0.941421178	0.942595871	0.939411018	0.938103375	0.923246501	0.929229089	0.931840976	0.939593418	0.933231193	0.939983177	0.939487228	0.933400981
cg00309562	0.937053943	0.914710898	0.934531065	0.9337035	0.907176539	0.916708038	0.905911915	0.920436768	0.902621621	0.904008208	0.908770039	0.920320344	0.888114354	0.914183216	0.890837884	0.909860681	0.887094825	0.904712665	0.910914694	0.906454517	0.916749788	0.918138435	0.925444496	0.918763102	0.885485008	0.916890755	0.929825043	0.909643629	0.920737877	0.915298705	0.929193281	0.935091446	0.908905101	0.903216786	0.90487376	0.918411726	0.889680344	0.904604945	0.901889036	0.8939447	0.88695563	0.907504125	0.881860156	0.886463842	0.89734484	0.856094468	0.891148181	0.891720857	0.913544096
cg00309578	0.919010122	0.871820185	0.877184113	0.885688797	0.853754257	0.861633635	0.883833084	0.849518967	0.825634091	0.863669317	0.847012033	0.835750395	0.828880355	0.858167129	0.840409564	0.853705919	0.814099058	0.887338262	0.857820867	0.888446572	0.891421407	0.88313068	0.917871739	0.888874874	0.852285969	0.867050258	0.839386822	0.847640636	0.852886295	0.887825002	0.805060688	0.897219209	0.923548971	0.888381747	0.911657271	0.898882698	0.873414013	0.866438453	0.860655297	0.879335549	0.818397474	0.831213399	0.833923291	0.869675569	0.894633951	0.900271221	0.825307914	0.890567639	0.892415382
cg00310182	0.028877111	0.032500561	0.023182297	0.033810694	0.027619517	0.028233316	0.035456747	0.034016169	0.029923916	0.07257006	0.036098972	0.049629023	0.031447352	0.027116229	0.037475844	0.029017089	0.030897092	0.0329043	0.030570599	0.033315706	0.03153262	0.030829975	0.030944673	0.02735648	0.02629411	0.030539842	0.032495715	0.030214403	0.030939843	0.025746084	0.029828674	0.03182731	0.026436065	0.025280462	0.028994745	0.024198192	0.029427383	0.02653982	0.035538636	0.026543421	0.034382617	0.029126058	0.026060882	0.033671045	0.034247618	0.024888427	0.026077374	0.033542713	0.037178621
cg00310215	0.043840659	0.082715966	0.04138519	0.06307681	0.033439143	0.046032971	0.052971617	0.035181965	0.040207884	0.085949113	0.04627551	0.10113192	0.034615447	0.050485795	0.041304954	0.044488896	0.042356976	0.051046999	0.03934169	0.043930176	0.063997054	0.064246393	0.072678461	0.040526335	0.049569746	0.06249987	0.064223761	0.050224473	0.056728424	0.058577354	0.038795826	0.04217448	0.040953732	0.066507487	0.043916179	0.044015937	0.051464423	0.0308567	0.054122162	0.046517481	0.042149332	0.04081201	0.037965362	0.059445995	0.067063488	0.066597196	0.037009986	0.058101011	0.043856779
cg00311846	0.039055615	0.047248431	0.053306344	0.040294058	0.037207732	0.041554549	0.043337872	0.053425281	0.049027988	0.039051353	0.043056701	0.038066112	0.038345819	0.037840892	0.040484984	0.038691994	0.043247492	0.047242166	0.047743369	0.043155042	0.039497019	0.037583206	0.038582257	0.043758694	0.043978434	0.040246813	0.042062066	0.041170184	0.042816393	0.03915725	0.048615709	0.051911151	0.062587115	0.039485136	0.035007471	0.040183736	0.040769801	0.035304283	0.042785129	0.038234604	0.049798263	0.046436634	0.045242588	0.043390954	0.040780356	0.036742026	0.047218512	0.034299002	0.04534015
cg00311934	0.570878905	0.629152014	0.610706196	0.610747714	0.785558888	0.722437901	0.6175877	0.778115539	0.753490392	0.722501565	0.843832972	0.789866241	0.70519405	0.816116793	0.781155066	0.716824922	0.699878644	0.710860786	0.741506982	0.660341577	0.605618358	0.65395984	0.659543306	0.629900473	0.624217803	0.598322872	0.622968486	0.601332421	0.64344216	0.674062504	0.670435834	0.642868337	0.650317581	0.654475951	0.623437	0.625008496	0.556946907	0.601749556	0.656360124	0.641582304	0.740200086	0.596095053	0.729906061	0.631137707	0.606541738	0.613460311	0.678615241	0.560338413	0.622550899
cg00314427	0.385236091	0.357212487	0.329723152	0.354089215	0.251651709	0.285947853	0.330934638	0.183411487	0.225271347	0.322733654	0.193764003	0.189221639	0.265664096	0.203389267	0.239959007	0.254432935	0.320610596	0.247870278	0.307878557	0.323972164	0.360633921	0.313916753	0.344312112	0.352904302	0.320233033	0.305162893	0.360164209	0.3352369	0.34298265	0.309290556	0.286092974	0.351765566	0.328482937	0.294703334	0.357360045	0.336983954	0.333464681	0.354556128	0.329594668	0.335807298	0.203407915	0.284116706	0.168257044	0.258508268	0.365192139	0.288252218	0.302975362	0.377041486	0.344189199
cg00316483	0.018793171	0.018902276	0.01701072	0.019039581	0.019255222	0.019463249	0.017276697	0.016419441	0.017193656	0.022663106	0.018370149	0.018517066	0.020303383	0.018691407	0.018475635	0.020216329	0.018794714	0.01715724	0.019035038	0.017336846	0.018697715	0.017697748	0.018135652	0.017130728	0.018183807	0.01581264	0.017658825	0.017602817	0.016254816	0.015721243	0.017548727	0.01849989	0.01613036	0.01597153	0.018674572	0.017058775	0.015330111	0.016221051	0.016283366	0.016523298	0.016070442	0.015175806	0.016559596	0.015633424	0.016113178	0.015868426	0.015509008	0.016383996	0.015940551
cg00317287	0.500508239	0.4867846	0.479443784	0.477229135	0.478624636	0.483426243	0.497185993	0.482022707	0.499151376	0.499342702	0.490086166	0.486658383	0.476101155	0.494531734	0.492293855	0.498945935	0.486585449	0.488854088	0.483578742	0.490114994	0.502210696	0.482707832	0.484228604	0.48923485	0.477057325	0.491106599	0.488207341	0.500788283	0.484039218	0.482009006	0.495515549	0.489330447	0.482114379	0.487020839	0.487495977	0.480457597	0.50341265	0.507352741	0.5086411	0.490568245	0.499529005	0.499206026	0.488681257	0.499159559	0.48812045	0.481321622	0.508133377	0.506502988	0.500935216
cg00318947	0.03117997	0.151364891	0.201516786	0.138688279	0.656289749	0.494330362	0.186995337	0.918383259	0.700274425	0.353445601	0.732289095	0.93177095	0.526465094	0.66940329	0.620167012	0.564379848	0.42594048	0.428656262	0.4004842	0.197438215	0.099638035	0.217031145	0.241634017	0.110594576	0.280612232	0.13282965	0.127994786	0.122540563	0.20567214	0.224879526	0.237456377	0.145125485	0.172349383	0.21583611	0.159978377	0.154507811	0.094176541	0.098284509	0.172915173	0.217303988	0.79171543	0.23960892	0.705203953	0.279642609	0.137658382	0.212799863	0.332616593	0.084017651	0.283813654
cg00319727	0.032892993	0.143839803	0.269628966	0.113613339	0.461941418	0.400508396	0.152725292	0.573892455	0.448435753	0.250924887	0.533921255	0.53094871	0.385706391	0.464336128	0.417859449	0.419397322	0.334115932	0.362690242	0.361027951	0.175555621	0.111904441	0.231923434	0.181500524	0.082410879	0.283078297	0.156702261	0.161189652	0.152006362	0.168264666	0.237816636	0.244483835	0.174216352	0.187540803	0.215836098	0.108601902	0.16852795	0.112946087	0.088846092	0.15370679	0.223489092	0.466256474	0.191443305	0.488597282	0.328533275	0.164258299	0.231387079	0.257683171	0.082656948	0.214005685
cg00320782	0.356675659	0.419640769	0.477829023	0.489257212	0.29234798	0.389029665	0.483774666	0.47891787	0.291584627	0.485588488	0.330444664	0.221737647	0.320133654	0.207772512	0.220979271	0.325119836	0.450403357	0.403273753	0.338131286	0.309202288	0.515289379	0.312629435	0.714219928	0.494322274	0.435354139	0.414003782	0.25565791	0.522150475	0.584962206	0.510599072	0.427909684	0.571226972	0.528797405	0.500462023	0.632019346	0.603361343	0.502509289	0.51877629	0.36461452	0.605260483	0.268139293	0.303517301	0.148291905	0.414556659	0.585134013	0.483310783	0.32013544	0.625079327	0.557066698
cg00321644	0.914005147	0.905898162	0.869087831	0.919506947	0.88134023	0.892812576	0.917611401	0.857542073	0.853678427	0.912342064	0.863115645	0.893812496	0.890997305	0.884261135	0.887930179	0.862427778	0.892842073	0.887403733	0.877806099	0.906907613	0.906032993	0.891370616	0.925581979	0.909790478	0.897695527	0.900800828	0.899782118	0.902341602	0.915499564	0.886619493	0.893818352	0.916182655	0.901364364	0.912163578	0.912025737	0.908467598	0.875593468	0.888449019	0.876573006	0.878411764	0.847138455	0.848965338	0.835288107	0.87115808	0.892930284	0.875886382	0.880208763	0.879755849	0.865764166
cg00323008	0.798310144	0.810242807	0.717969104	0.832914028	0.818215127	0.777842422	0.803105573	0.835473777	0.811859381	0.815798467	0.777790984	0.840823824	0.796284485	0.769812451	0.830633879	0.794944566	0.80908864	0.771481306	0.801236146	0.795624531	0.774253113	0.832423151	0.826950584	0.792791581	0.79056033	0.781931633	0.831600433	0.781527237	0.777395064	0.770618075	0.820625524	0.782486144	0.853384365	0.802272969	0.801632483	0.776125415	0.800301545	0.829066115	0.849081861	0.823090993	0.801504342	0.797069937	0.764586465	0.796128308	0.830509048	0.780142401	0.790782549	0.814799972	0.791253541
cg00323590	0.973822273	0.973614425	0.969074316	0.973876572	0.971557294	0.9727073	0.973410905	0.973904168	0.976602223	0.967427705	0.974476137	0.964782387	0.976218104	0.970474604	0.976033293	0.975993006	0.975281867	0.976109489	0.975489936	0.975120657	0.97547185	0.976782029	0.974606294	0.976021884	0.975617871	0.97559626	0.976258432	0.974970636	0.976000199	0.975926349	0.975957279	0.977163579	0.976451583	0.976300471	0.977198586	0.975061546	0.980817846	0.979944449	0.979229295	0.977615648	0.976819841	0.972610016	0.976643338	0.972467933	0.975356174	0.973535969	0.979458596	0.976221859	0.973252305
cg00323965	0.040583401	0.035092763	0.0500145	0.039433784	0.039871289	0.042018672	0.038882013	0.033479872	0.037710794	0.064847997	0.042789346	0.039965509	0.045749593	0.041724577	0.038044827	0.043426865	0.041086391	0.036817519	0.037925218	0.039108971	0.036264555	0.036078885	0.036790207	0.037805306	0.038432911	0.039841513	0.034077218	0.036474752	0.040598883	0.04158647	0.04101151	0.03854791	0.041865073	0.038487266	0.038496007	0.036023926	0.029790681	0.029881458	0.034352188	0.035877521	0.032583258	0.039220274	0.041257711	0.033289672	0.038265311	0.036171128	0.031194013	0.035650831	0.044670009
cg00324754	0.16652296	0.305617079	0.439098114	0.344180678	0.461553351	0.519213941	0.325765284	0.651363662	0.49522727	0.392713854	0.51421741	0.549509638	0.414398919	0.490938692	0.511824435	0.397680444	0.476205735	0.659178921	0.493401338	0.335841151	0.491027651	0.342183552	0.609675775	0.40998453	0.331951819	0.285572828	0.284559591	0.485428915	0.423856597	0.582486077	0.336713922	0.370885032	0.576226242	0.47852795	0.318211144	0.377133335	0.250763146	0.282512384	0.293560884	0.466083773	0.477870006	0.376888859	0.602408349	0.584155151	0.480191493	0.708686132	0.489204266	0.304017846	0.38392667
cg00324991	0.192898374	0.152384239	0.122849035	0.152115031	0.082725143	0.100758966	0.204276999	0.103839022	0.077758212	0.164192489	0.087238269	0.087237684	0.100904543	0.078870563	0.090174103	0.104008981	0.118060336	0.124075011	0.097790728	0.201823722	0.250919493	0.184834729	0.165480123	0.206203841	0.14682826	0.187732116	0.234798857	0.141192093	0.18677584	0.146878645	0.162937682	0.114547238	0.131039355	0.171065978	0.110818682	0.150734027	0.170011842	0.157911473	0.188809219	0.155228219	0.090990113	0.122980513	0.060008232	0.115656041	0.150878786	0.099871083	0.131659804	0.138428098	0.148179043
cg00325115	0.918344642	0.915742854	0.856674301	0.919127693	0.91099232	0.906501515	0.905674448	0.914506561	0.921642873	0.932964955	0.908826853	0.915698501	0.918229086	0.902852107	0.926098491	0.909429232	0.911964835	0.917174862	0.91631689	0.921248011	0.926610804	0.92328868	0.915890444	0.920883518	0.926586619	0.918206726	0.930005505	0.925572395	0.905577057	0.9167449	0.922784386	0.923341169	0.896370444	0.912133723	0.916220598	0.910856334	0.928092526	0.929385022	0.918976993	0.921868119	0.929376843	0.880060429	0.889872557	0.89006083	0.928084642	0.894361829	0.929856165	0.926170333	0.904663
cg00325217	0.775365314	0.788391491	0.772260706	0.823813887	0.731707628	0.711721327	0.78181718	0.778472566	0.675229717	0.761316578	0.678342637	0.741813596	0.711445072	0.678924269	0.745383601	0.6907867	0.691650082	0.766217145	0.725314676	0.771856898	0.79935997	0.792697472	0.807350005	0.788409697	0.751266501	0.719807635	0.792455568	0.813394811	0.768462062	0.748504546	0.698966157	0.790253765	0.77158189	0.71898354	0.740936071	0.710274725	0.767868939	0.748200845	0.758623002	0.766459681	0.683009059	0.73178033	0.681427024	0.764227987	0.79122947	0.776134093	0.738791107	0.752581939	0.764315091
cg00325478	0.045269987	0.048176605	0.05072541	0.056875938	0.042017426	0.04093573	0.075126409	0.045902817	0.050095295	0.038562545	0.035415684	0.047449968	0.042735353	0.044007882	0.064876023	0.041464179	0.056069444	0.060251923	0.051006367	0.056046017	0.054250018	0.047694616	0.058429951	0.036522175	0.044655083	0.048120534	0.047943173	0.053473005	0.03871612	0.037304519	0.059706466	0.042377823	0.067608629	0.043963799	0.049442741	0.039850661	0.044128018	0.053819096	0.04906926	0.047766093	0.041701299	0.037870888	0.052381493	0.039883428	0.059839691	0.054743554	0.05221855	0.055088389	0.039540521
cg00328865	0.958873965	0.961788223	0.959695718	0.966360833	0.942519511	0.95129512	0.968641893	0.965554618	0.962585351	0.962970838	0.960260298	0.960783792	0.956021069	0.961427405	0.960779987	0.948001599	0.946021356	0.960666314	0.953568745	0.962627719	0.955707786	0.958394081	0.929304502	0.964629869	0.966307525	0.96388095	0.965818859	0.966987603	0.94959098	0.96224277	0.963282313	0.960555457	0.965448854	0.959418334	0.9548723	0.948928251	0.958994412	0.96238776	0.952331869	0.960143766	0.95417922	0.933187811	0.946342633	0.945516576	0.945906538	0.963010962	0.952449754	0.959332686	0.941679898
cg00330845	0.063665158	0.099521326	0.158367998	0.083396938	0.299816821	0.161280608	0.138868773	0.293700792	0.201438432	0.181879679	0.217295652	0.242257919	0.190360085	0.294381112	0.226216307	0.24279722	0.164429339	0.188370192	0.137340838	0.11547517	0.079313703	0.106469141	0.110593049	0.086926529	0.146565845	0.097125825	0.077664604	0.104127821	0.119299393	0.133883016	0.192259366	0.111982382	0.106420926	0.16362325	0.111511439	0.104856864	0.086269739	0.114207611	0.088954522	0.105027096	0.321271079	0.157857313	0.273009275	0.141610411	0.102724361	0.141589451	0.156298046	0.071989458	0.127638281
cg00331096	0.041230845	0.037643409	0.039528084	0.040254713	0.038765048	0.038685198	0.035728486	0.039852139	0.045617753	0.036818319	0.044387961	0.032695709	0.038040018	0.03860762	0.039202546	0.038651457	0.045231172	0.044372547	0.037877939	0.043304806	0.03731053	0.037230798	0.037519584	0.040887083	0.040467607	0.041204296	0.035213871	0.04151876	0.044305653	0.038944249	0.037924396	0.038509585	0.036361547	0.038971583	0.052188832	0.041083069	0.037063637	0.039247998	0.046416017	0.03739815	0.045023555	0.036789909	0.04232499	0.040680512	0.039530444	0.037385426	0.03784142	0.043255106	0.042511712
cg00331190	0.599293368	0.596035391	0.550958192	0.605789409	0.569120543	0.593921314	0.536771293	0.5763706	0.574386041	0.608767705	0.592892165	0.577386189	0.572136467	0.604394425	0.569333173	0.570364575	0.558526614	0.599075855	0.577436081	0.589772503	0.570410729	0.60267805	0.571216547	0.559616095	0.598479966	0.540257718	0.605676569	0.621477572	0.560710024	0.581234917	0.557185322	0.574685827	0.611618811	0.550676241	0.552585	0.514227502	0.574710102	0.573954556	0.604826828	0.591353237	0.552211668	0.578853182	0.50699345	0.543839413	0.576408823	0.512351541	0.547353786	0.568396286	0.532518503
cg00331900	0.012178413	0.011533635	0.012463989	0.012121092	0.011234314	0.014237915	0.011709382	0.011371028	0.011551944	0.012396874	0.013101396	0.010720169	0.013197442	0.012935224	0.012656245	0.013362539	0.012977641	0.011414297	0.012313964	0.013173207	0.011767928	0.01270566	0.011992518	0.011842996	0.012151731	0.011836185	0.011781189	0.011475046	0.010242027	0.011232245	0.010723293	0.011766438	0.011325937	0.010918244	0.010136591	0.011208716	0.009485898	0.008979968	0.010127827	0.01048909	0.009842468	0.008626986	0.009473055	0.008844681	0.010330987	0.008502471	0.008819747	0.009652472	0.00893184
cg00334236	0.789668641	0.850295629	0.781771321	0.841210237	0.880127737	0.860590504	0.860657777	0.859917084	0.864966107	0.875769225	0.888030778	0.904275869	0.852776252	0.875216952	0.889206692	0.844597232	0.873815383	0.843350944	0.835462876	0.822678378	0.831503868	0.831378527	0.840049775	0.842593804	0.852294325	0.827428261	0.783775625	0.82137813	0.847852801	0.818998221	0.800383059	0.808966671	0.855733105	0.854417002	0.812463244	0.85678469	0.805779327	0.819975229	0.793403252	0.834815632	0.83702322	0.820538041	0.843147031	0.824514857	0.817800493	0.837363926	0.836913007	0.785899894	0.840299988
cg00339654	0.078584192	0.086763604	0.083281048	0.088038714	0.080594352	0.084234955	0.084969377	0.092637848	0.097038918	0.12534463	0.086314962	0.089251161	0.097565895	0.086458781	0.087930252	0.094296272	0.097101071	0.088832028	0.085988393	0.090328839	0.083460382	0.087027005	0.091808308	0.085423157	0.08652673	0.088086034	0.082768932	0.093302347	0.087824698	0.078410419	0.093402974	0.077538314	0.09201583	0.085572467	0.084482331	0.091154011	0.071436131	0.082649562	0.078316575	0.077186664	0.076167328	0.075241761	0.082481994	0.083230513	0.081777454	0.076989216	0.081689151	0.085885453	0.073190146
cg00339708	0.032448932	0.038208173	0.028862527	0.032793675	0.036174031	0.031473987	0.03259349	0.032057045	0.029034291	0.061632643	0.033539429	0.030602578	0.031144338	0.026578903	0.030776911	0.037999006	0.033121725	0.032639011	0.033910699	0.031247442	0.032860741	0.026397279	0.031332359	0.029008026	0.031465706	0.039154954	0.035051183	0.027177525	0.03040736	0.029247835	0.033370143	0.031941279	0.02693106	0.029412236	0.035014704	0.028659637	0.030094196	0.036796386	0.035117085	0.030859818	0.033470328	0.041375708	0.029600723	0.036223132	0.033777097	0.029331241	0.034130675	0.038325949	0.031491337
cg00343067	0.945317094	0.949484213	0.939400346	0.94027491	0.960034408	0.957651849	0.952417605	0.967622737	0.931047087	0.954686849	0.95185421	0.950290694	0.963050397	0.956673891	0.953960484	0.948919983	0.955770663	0.943402006	0.952528559	0.929221313	0.946029124	0.947307122	0.969223289	0.940528018	0.912905475	0.945276644	0.928482462	0.960635402	0.953650755	0.935918818	0.90041471	0.939545401	0.929876678	0.938936289	0.914434878	0.929417734	0.944752616	0.907255372	0.945420122	0.952780674	0.963910216	0.952842549	0.941260287	0.960928889	0.936110149	0.959679092	0.95375861	0.949748992	0.962166917
cg00343217	0.053583665	0.056606031	0.089630834	0.064666573	0.055930838	0.055242551	0.04702961	0.050508066	0.053651781	0.083964301	0.055755036	0.049573331	0.061446307	0.050265908	0.06832967	0.073217147	0.060056684	0.055123104	0.058867178	0.048081671	0.049401941	0.059860648	0.053236496	0.056198687	0.055972512	0.046862237	0.055295474	0.054593909	0.045848411	0.055038311	0.054516327	0.044485532	0.044363311	0.039476521	0.054556107	0.054350472	0.041919697	0.043239059	0.046594114	0.054087095	0.045878875	0.045425325	0.043477141	0.04936705	0.042645498	0.041979336	0.0432706	0.043599224	0.045455995
cg00345983	0.05095877	0.070152903	0.134908688	0.061150214	0.250517714	0.332929094	0.090266545	0.100619373	0.314407594	0.127374348	0.282395403	0.262459454	0.220625281	0.248876442	0.175067113	0.270211921	0.286108158	0.133362394	0.215210988	0.156937629	0.053992944	0.118554985	0.093189441	0.09054372	0.175718037	0.068261054	0.091626759	0.064754875	0.102048059	0.161399185	0.192548986	0.072284397	0.156999951	0.146691451	0.080896007	0.092337291	0.058123257	0.049620424	0.090554278	0.133881735	0.282272495	0.118483469	0.166727769	0.191454207	0.05016903	0.092368117	0.12291176	0.05018951	0.167273926
cg00349017	0.881023927	0.866551908	0.873556504	0.877746655	0.861171666	0.851704073	0.86882554	0.885433898	0.849806078	0.821687061	0.832533813	0.873260744	0.886343384	0.878143347	0.872500849	0.89278201	0.857483509	0.888627605	0.854063033	0.866788999	0.897337569	0.856653264	0.876419543	0.886423797	0.852629905	0.856773622	0.854608519	0.8705606	0.907228079	0.869420346	0.829550328	0.807907169	0.858645899	0.867843026	0.840225226	0.858346391	0.847867488	0.883477406	0.82728377	0.87277621	0.862399173	0.853389745	0.870307661	0.877843952	0.891193628	0.872421802	0.878076128	0.86979717	0.868240053
cg00349375	0.061758705	0.059688093	0.060507708	0.054181403	0.055335239	0.0544335	0.053650744	0.058371673	0.057362376	0.052586885	0.057522189	0.045305595	0.054731933	0.051516723	0.05359059	0.05170258	0.053060721	0.052438189	0.055618318	0.051115724	0.059259156	0.053973794	0.053736584	0.066249395	0.052133278	0.055317376	0.061115672	0.060577103	0.058126747	0.057712842	0.057553285	0.05745221	0.06384777	0.05585666	0.059520833	0.054153155	0.054735556	0.064189034	0.056614564	0.063206325	0.058920839	0.062397576	0.052668891	0.056528328	0.052587768	0.052767955	0.050703206	0.068275088	0.065987556
cg00350004	0.708434798	0.720787445	0.64332719	0.731383228	0.813956121	0.809612818	0.649796204	0.863423822	0.871463859	0.81340722	0.852824866	0.872323174	0.840953412	0.82564272	0.861506785	0.842634537	0.793612998	0.810781488	0.812436886	0.817072685	0.668962456	0.801036992	0.735087141	0.719075233	0.776363173	0.722396598	0.838043168	0.663392889	0.720088377	0.690881546	0.784335133	0.681922372	0.686152444	0.726627457	0.759862923	0.737477269	0.672796534	0.712747577	0.725067867	0.740759943	0.873326136	0.770749055	0.836739491	0.752251118	0.695999408	0.623413615	0.814948069	0.729009368	0.705873056
cg00350220	0.787571303	0.819596287	0.960346383	0.753065161	0.735353613	0.966126248	0.832666732	0.970484442	0.961594315	0.969531277	0.971611642	0.696643078	0.961916347	0.756641529	0.967028173	0.938914823	0.746175186	0.760188783	0.959657757	0.82469385	0.840412847	0.955718253	0.96494976	0.807247937	0.961878888	0.951027569	0.801150702	0.966319789	0.810883862	0.96328517	0.959251234	0.726974169	0.968920059	0.949685843	0.945773366	0.96056231	0.947936295	0.961745528	0.959537623	0.745258983	0.672024196	0.751997717	0.965200171	0.967270746	0.798890091	0.969852848	0.96602396	0.948054866	0.947080792
cg00350702.1	0.039493006	0.038783896	0.039719942	0.035895658	0.03682432	0.042702994	0.031984401	0.037702144	0.04128196	0.03970275	0.036481794	0.032499242	0.036532458	0.041333744	0.035687752	0.045261485	0.034318299	0.03797737	0.031959541	0.040462492	0.039953133	0.034685669	0.032972255	0.039824626	0.044482564	0.046907759	0.038856602	0.042402695	0.032628812	0.043400437	0.039903685	0.037850727	0.048931431	0.039851602	0.043037115	0.03867704	0.038295063	0.036104961	0.037196506	0.03747493	0.035576131	0.035961987	0.036583404	0.036351909	0.036137496	0.033761734	0.032331259	0.037438788	0.036662261
cg00350702.2	0.045209368	0.036345558	0.038589506	0.035679498	0.039921323	0.046770817	0.036059531	0.036213818	0.039504	0.038143366	0.034952513	0.031181423	0.037906942	0.047401299	0.034397884	0.042092071	0.034800053	0.041552019	0.035348878	0.040627473	0.040596848	0.036119254	0.03615062	0.036496082	0.039117213	0.043789169	0.033648171	0.037842566	0.033751407	0.039770857	0.040254594	0.039910042	0.047088046	0.037203778	0.04059756	0.041176192	0.037250097	0.038714563	0.034695768	0.038972496	0.035299585	0.036089377	0.031600799	0.038441987	0.036294729	0.032818136	0.033503116	0.03907014	0.030115359
cg00351264	0.956914638	0.880198692	0.666964544	0.891330061	0.497279529	0.587568294	0.83675031	0.446596606	0.361543072	0.661298029	0.429667719	0.377620264	0.569438218	0.482632748	0.481532681	0.598378558	0.603937474	0.616977642	0.600323963	0.776555489	0.922681391	0.847314833	0.805902453	0.898303603	0.720017025	0.896222703	0.91300573	0.889470339	0.781628561	0.756347495	0.70325255	0.849037042	0.764872261	0.781620309	0.840193071	0.78346675	0.907273999	0.894273481	0.871588423	0.763670551	0.384355414	0.734443231	0.327777675	0.604694992	0.90176323	0.74268071	0.63616268	0.90840433	0.726074116
cg00356067	0.954824819	0.953279657	0.93654208	0.951632606	0.938249569	0.948646179	0.954952232	0.934639058	0.947570638	0.949300185	0.938787951	0.931622611	0.947539459	0.940747043	0.951209326	0.944334063	0.94064045	0.952821289	0.955144329	0.954361638	0.955702111	0.956093172	0.956527821	0.956341087	0.949127194	0.954404671	0.953719133	0.954321706	0.956637028	0.951380696	0.955138987	0.95727346	0.954189981	0.942121749	0.95638653	0.952490207	0.955137084	0.960454554	0.953978363	0.956947238	0.939895795	0.946218133	0.937194042	0.9482866	0.961210713	0.9544852	0.953386612	0.955434825	0.94747878
cg00359760	0.896982184	0.891836204	0.768459956	0.878549163	0.853915376	0.8723897	0.845775826	0.874014267	0.879742325	0.895782698	0.847973214	0.86312914	0.887880888	0.850867362	0.884926701	0.880085516	0.877145952	0.880014874	0.887760098	0.883705095	0.89389865	0.898744462	0.891554521	0.873171285	0.886955952	0.888159868	0.907731796	0.891131511	0.895584189	0.893368707	0.887898485	0.884988776	0.8745312	0.881859975	0.895831164	0.885030939	0.915604474	0.905084527	0.894320727	0.899843266	0.914020751	0.877077044	0.865643711	0.879138392	0.90542978	0.848460271	0.903745941	0.905514197	0.880774404
cg00360105	0.016093665	0.015865287	0.014797738	0.018109876	0.018163106	0.019518464	0.016715564	0.015401359	0.015743324	0.020992258	0.017467212	0.020732128	0.016715885	0.016433519	0.017778275	0.015843045	0.01736255	0.015176489	0.017447239	0.015455389	0.016378853	0.016438343	0.016881467	0.016192347	0.016504841	0.016469389	0.016001051	0.017079735	0.016512208	0.015285219	0.015805918	0.017822317	0.014813637	0.015204036	0.015312868	0.016662968	0.014336064	0.015008305	0.015917578	0.017360717	0.016291123	0.01659949	0.014860653	0.015917567	0.016591366	0.016264066	0.014927101	0.015020825	0.015168124
cg00360524	0.77607705	0.775622925	0.760883665	0.790871013	0.813783086	0.799035197	0.768760231	0.776233919	0.782916294	0.835096979	0.828832288	0.868677849	0.790322534	0.792965851	0.825162722	0.780764548	0.795100899	0.778964098	0.768508488	0.769938628	0.769686056	0.77628703	0.763671528	0.769752301	0.791435925	0.753340087	0.782253908	0.782426872	0.796796308	0.791179643	0.762859838	0.768264275	0.767069501	0.811182495	0.762083581	0.801627484	0.775682748	0.781040258	0.791391973	0.774959595	0.810914908	0.789721125	0.813801476	0.772796107	0.764805477	0.734867541	0.786056135	0.802305491	0.787072566
cg00362487	0.213563816	0.282966304	0.280370092	0.354616419	0.413432575	0.37335394	0.344138148	0.341005363	0.391110572	0.313102519	0.422969648	0.344725006	0.398531279	0.425296297	0.349942164	0.387344383	0.425392513	0.402221952	0.377107954	0.287360462	0.321564847	0.294540332	0.340263611	0.356139436	0.370822814	0.25640573	0.37214322	0.313159054	0.355025991	0.312548398	0.340487249	0.325448637	0.389949424	0.336589604	0.260130261	0.293310913	0.277395696	0.236110436	0.317093831	0.33818091	0.411904385	0.352248462	0.337840443	0.356269546	0.287422043	0.288965672	0.355753603	0.214900424	0.30696948
cg00362836	0.929482941	0.929533966	0.894916758	0.928613067	0.925576841	0.932660625	0.92380343	0.928911512	0.935517076	0.93118924	0.929710384	0.922133471	0.927348946	0.924087098	0.926344727	0.915126289	0.938904514	0.936752441	0.92743708	0.940547551	0.934437023	0.932282129	0.936347477	0.941988763	0.935637188	0.925536202	0.928620919	0.931114975	0.928090781	0.934601866	0.904944474	0.923953071	0.926153911	0.92928062	0.927789015	0.913646439	0.924361215	0.924812664	0.924613526	0.935479835	0.924505217	0.908750116	0.877839181	0.922414943	0.932974166	0.931563103	0.926269567	0.93395472	0.919423892
cg00364500	0.944088472	0.942216115	0.93186153	0.955749244	0.949298441	0.950314578	0.947492682	0.954339522	0.954869878	0.948560316	0.942290108	0.956474337	0.950403747	0.948549844	0.95218097	0.950511238	0.950029728	0.953761119	0.94950334	0.954488934	0.95139701	0.950734174	0.955318312	0.948409171	0.951041053	0.945818166	0.95226681	0.95057568	0.951814264	0.941680139	0.952267432	0.950534454	0.946161205	0.952263908	0.947764224	0.939986952	0.944568478	0.934846354	0.939664584	0.947024125	0.949691439	0.925513238	0.936011804	0.928238386	0.94829742	0.935316314	0.945869773	0.943966043	0.935693589
cg00366136	0.941148955	0.950143274	0.93429254	0.950292224	0.938896446	0.942570004	0.945052078	0.945272121	0.949018082	0.942626108	0.950192945	0.941002713	0.949418067	0.950890786	0.951123279	0.941975753	0.944208442	0.939403457	0.942531532	0.940736024	0.949030909	0.953217818	0.942327739	0.946570498	0.948683367	0.94875462	0.948803349	0.94822138	0.941864349	0.945768882	0.939189032	0.946240853	0.946541459	0.950975234	0.944172915	0.937260502	0.942870655	0.943022876	0.948987237	0.945860679	0.943264611	0.934905636	0.929760325	0.936482531	0.905682183	0.941694688	0.948045449	0.940772827	0.942540346
cg00366950	0.948027434	0.947605078	0.935893085	0.948623998	0.952167378	0.942652498	0.948629186	0.946760868	0.955333346	0.952399791	0.941801264	0.952158803	0.950418065	0.952195211	0.953236803	0.950456144	0.955854885	0.944536663	0.945422989	0.944858788	0.95832951	0.951510378	0.957415585	0.949081775	0.947158039	0.945271331	0.9489226	0.952669232	0.950346272	0.930453628	0.94671528	0.947480709	0.951146925	0.949191283	0.948864626	0.947222563	0.954630654	0.946009082	0.948069123	0.95370366	0.954374074	0.937092038	0.955051729	0.958207615	0.947825128	0.95177077	0.948485878	0.952350607	0.947185287
cg00367497	0.044566931	0.03643341	0.046527843	0.040260236	0.054320549	0.036692273	0.045860984	0.043616835	0.054571834	0.029878753	0.051121047	0.056514009	0.038159821	0.040202659	0.0473722	0.051161497	0.04359227	0.036075405	0.036945643	0.040862294	0.04965631	0.041929337	0.032175865	0.043631259	0.044788665	0.041925557	0.040807691	0.045063407	0.046722424	0.05569418	0.059881531	0.037924956	0.036920971	0.053083162	0.044631972	0.058441448	0.050801136	0.054040349	0.041805706	0.043290453	0.044523891	0.050858049	0.046174276	0.046568488	0.061075619	0.045844979	0.041392396	0.053625193	0.041082831
cg00370791	0.085172954	0.1067668	0.093240176	0.094207264	0.087992838	0.093828109	0.117991574	0.068438047	0.084074846	0.091351174	0.103725385	0.057662477	0.068847466	0.098849451	0.082977553	0.075431416	0.100576275	0.104623888	0.094719026	0.065637055	0.091915328	0.092137237	0.115399224	0.083340907	0.0892925	0.101459445	0.093312354	0.096926629	0.107854632	0.09016352	0.09909474	0.081415708	0.090755059	0.104669982	0.10700045	0.118218284	0.072664734	0.08026194	0.069383165	0.072387025	0.071612844	0.070827632	0.069864808	0.08662154	0.125695779	0.093067574	0.074916557	0.180775606	0.095428402
cg00370841	0.047759963	0.042680305	0.036129505	0.047110336	0.039174778	0.043839289	0.043894816	0.041967462	0.044426625	0.039174501	0.042550062	0.041478277	0.039467131	0.037641343	0.046630193	0.042634895	0.044975138	0.0480166	0.048615129	0.043740898	0.048317324	0.047879846	0.044631106	0.043484309	0.045133596	0.045306839	0.051170088	0.04616257	0.040792839	0.044395263	0.042814357	0.046679913	0.043680293	0.043106453	0.045478865	0.043193814	0.040725363	0.038245048	0.039878442	0.042527483	0.038607534	0.035258655	0.034392815	0.036623393	0.041423229	0.036551498	0.040202097	0.04293941	0.038112239
cg00372284	0.951941135	0.941869916	0.885683259	0.94634527	0.837139921	0.872278403	0.930431573	0.827766836	0.767005513	0.912158662	0.753542613	0.734678549	0.825992953	0.80647922	0.85148848	0.855601608	0.863585127	0.906301211	0.882096943	0.921457796	0.950325343	0.936395698	0.933948168	0.943228121	0.91361434	0.941556804	0.946769377	0.942459131	0.937006697	0.93136947	0.924226087	0.940947396	0.929466619	0.924195077	0.933971177	0.918671796	0.937605535	0.942907316	0.930493741	0.896423252	0.765361382	0.887704563	0.721165928	0.875210417	0.93037467	0.91625458	0.876032051	0.942251596	0.920794249
cg00374382	0.854713481	0.854722398	0.815252349	0.841190344	0.940980184	0.873705557	0.825821398	0.95006452	0.931676954	0.898626608	0.933420149	0.95532591	0.908816883	0.933900722	0.937448914	0.901276205	0.865015477	0.892416264	0.857152547	0.876464302	0.827609398	0.897008911	0.826201628	0.816088664	0.854757374	0.854240269	0.884978602	0.838351094	0.816219306	0.832085475	0.860467411	0.85516721	0.833202183	0.862915902	0.798351144	0.837741756	0.789833089	0.82306195	0.865020347	0.85483607	0.932946748	0.870579444	0.925434503	0.816817519	0.86363009	0.831315356	0.860977383	0.784501742	0.806507308
cg00376184	0.520618621	0.509078037	0.515336199	0.513929607	0.495101424	0.50619635	0.509604525	0.501575156	0.509225122	0.501240211	0.506164966	0.505295341	0.510963575	0.517989003	0.496444023	0.508526796	0.507487365	0.517056466	0.503857562	0.510645525	0.508136873	0.50294983	0.512977341	0.519658078	0.521286744	0.507895511	0.520043583	0.51153926	0.503464357	0.516562082	0.48667518	0.513895118	0.519774165	0.517271028	0.513917467	0.502391319	0.490959379	0.497932582	0.520561694	0.528644802	0.53267255	0.497874513	0.503458805	0.506587422	0.502523546	0.516556994	0.508996144	0.511724426	0.510155046
cg00379872	0.361802389	0.815976834	0.588987413	0.711177163	0.860026178	0.867659204	0.811421121	0.870700097	0.881431166	0.761463873	0.864228116	0.826753882	0.84397681	0.85523282	0.870497139	0.842693682	0.851722645	0.874480521	0.832995676	0.525239282	0.836628203	0.635164989	0.853089383	0.859195512	0.834590463	0.495710176	0.454053374	0.827982905	0.787846186	0.886601137	0.621754842	0.829765385	0.822596891	0.812251616	0.799333528	0.859344745	0.734421713	0.792284952	0.629440216	0.763799758	0.867042377	0.725598346	0.607989045	0.791549661	0.742100455	0.848501009	0.693005394	0.656317261	0.808511633
cg00380167	0.956879373	0.955701947	0.922164211	0.955316944	0.947737139	0.952784221	0.946759606	0.948016927	0.950060201	0.958080689	0.954977988	0.95449471	0.95296581	0.946547455	0.956589246	0.957485056	0.956343548	0.95311202	0.955459062	0.951404197	0.95853878	0.95679806	0.955077478	0.956282096	0.95439671	0.958286601	0.954738154	0.954585056	0.949059913	0.955694267	0.954040001	0.957061196	0.948592744	0.951884886	0.960517983	0.95525622	0.954120999	0.949579033	0.954344808	0.955937237	0.9561088	0.941963318	0.941893317	0.939090939	0.957378073	0.930663856	0.954794955	0.955729752	0.946400074
cg00381965	0.934779109	0.927666393	0.920780008	0.934484995	0.937384734	0.946582394	0.927537111	0.943462758	0.93485909	0.946744482	0.941441079	0.938685147	0.948065331	0.947102232	0.943318275	0.942859588	0.930633918	0.939891377	0.935332735	0.932205251	0.925497936	0.936999041	0.933716639	0.943225783	0.935191015	0.94581718	0.936112095	0.937037885	0.941627516	0.941013924	0.924578844	0.935826228	0.931825946	0.942224159	0.934678754	0.942258475	0.931673959	0.926699003	0.924926493	0.930377536	0.927331604	0.925085576	0.930793671	0.925378533	0.920575126	0.927504464	0.934429241	0.932118143	0.933449408
cg00382005	0.929486516	0.919136443	0.828670916	0.921374378	0.853019911	0.885645324	0.915320352	0.900203459	0.896057222	0.923174952	0.875554595	0.896256151	0.897846467	0.88552912	0.925523237	0.892420579	0.897041907	0.916280118	0.919702262	0.911761218	0.931641804	0.9186558	0.923094122	0.922941547	0.897160672	0.926533285	0.936060465	0.92558465	0.910545808	0.915002203	0.90648756	0.920143404	0.919789461	0.921144044	0.926472474	0.914521965	0.930741958	0.92731316	0.920710097	0.912245997	0.830143354	0.88167809	0.816765438	0.894099549	0.929446787	0.903964781	0.922587726	0.933366063	0.904070382
cg00383766	0.109864979	0.306630202	0.443409953	0.26675681	0.882878455	0.708817119	0.319896199	0.93960145	0.879528624	0.552718559	0.908523504	0.951233665	0.762721707	0.914621066	0.761610836	0.75755762	0.617477982	0.651653828	0.641624428	0.423556317	0.197807147	0.413310598	0.366460712	0.329069006	0.485231632	0.285917098	0.305832225	0.305606662	0.352427378	0.451338642	0.472075047	0.342730856	0.432010964	0.476207225	0.316769233	0.392047623	0.21444791	0.34874064	0.303155432	0.410257256	0.912418101	0.463873568	0.939786839	0.479049873	0.282199692	0.433724211	0.546365799	0.192242888	0.445660041
cg00384342	0.676851623	0.555656818	0.659418029	0.695628481	0.429468287	0.540725773	0.599971535	0.5651728	0.477610894	0.608951458	0.401456623	0.48210925	0.488884885	0.621381513	0.485820475	0.561718282	0.561494179	0.63748305	0.546195615	0.614104793	0.712935786	0.647792865	0.777133452	0.658997084	0.577901041	0.589079784	0.627093507	0.662859677	0.63380653	0.666478209	0.520027191	0.622019416	0.616700851	0.567776078	0.661403519	0.667551926	0.645206058	0.651975522	0.59970988	0.563720824	0.375684105	0.662771601	0.503908463	0.60105937	0.516919704	0.568284822	0.596836389	0.625269189	0.606135791
cg00385093	0.917474332	0.854399737	0.764869183	0.88564628	0.594894968	0.667157226	0.856477049	0.607669932	0.622049322	0.782121304	0.597277268	0.515930837	0.664821115	0.635952216	0.667392357	0.612773046	0.755374031	0.736534451	0.745423177	0.824026504	0.886801826	0.825284214	0.87165361	0.887673379	0.782018324	0.867102841	0.836355323	0.886478046	0.80663485	0.817523417	0.722432607	0.861186602	0.84630218	0.822266202	0.835676861	0.848805927	0.846468217	0.892421215	0.853696551	0.790653592	0.47833829	0.770519253	0.560134493	0.711406921	0.842183825	0.8097046	0.761710085	0.897650184	0.8394119
cg00386499	0.272500993	0.159860739	0.151081938	0.218725154	0.119120988	0.140596216	0.17237525	0.132112079	0.117927994	0.249713805	0.126393989	0.205693773	0.164503449	0.141092419	0.174920656	0.149852288	0.192365491	0.138333527	0.186843256	0.188706097	0.27594458	0.248967286	0.207127006	0.355319591	0.196641123	0.231771272	0.195042722	0.228330445	0.279729791	0.207377557	0.209903742	0.134102736	0.192808822	0.136647323	0.127650342	0.155450938	0.229934679	0.40896869	0.222799277	0.218818618	0.139809345	0.254133367	0.132298134	0.196627819	0.219683658	0.114655084	0.260528105	0.291864737	0.288651063
cg00386839	0.082491726	0.081366364	0.074717933	0.084332197	0.07242536	0.075308683	0.074529085	0.076733162	0.07959052	0.076085565	0.072531567	0.062093277	0.074980968	0.082946125	0.083883047	0.078766688	0.077673279	0.073254126	0.077487813	0.08176087	0.078776042	0.082569237	0.078667457	0.078389658	0.080738556	0.076299278	0.083093055	0.080327271	0.075716789	0.085390604	0.079294272	0.071318538	0.075237415	0.074139646	0.072117448	0.080264745	0.072392525	0.071390041	0.074415159	0.074740307	0.066738915	0.069338306	0.071373133	0.069210958	0.079789311	0.07709106	0.07049508	0.078258633	0.072192827
cg00388556	0.074909954	0.069492851	0.040319574	0.06629206	0.058851529	0.064539155	0.066521715	0.063746137	0.061286722	0.18193294	0.087669804	0.137380967	0.077142476	0.058857422	0.07307656	0.066569336	0.077207376	0.071903249	0.076631206	0.10336034	0.088760386	0.062468642	0.065234893	0.084766593	0.056333313	0.073128139	0.0786279	0.068424561	0.09455655	0.053028456	0.073970887	0.054238614	0.073345447	0.070298719	0.065399963	0.070844	0.059535742	0.068742837	0.051816093	0.065402444	0.081860009	0.080670816	0.053112318	0.065827116	0.069697642	0.049903094	0.080641411	0.067131527	0.059640706
cg00389116	0.727674242	0.671195863	0.582804607	0.723674877	0.598134357	0.669640535	0.629616946	0.554758182	0.650957226	0.664367639	0.591328922	0.614359477	0.664759658	0.691198228	0.715329843	0.709085041	0.584117427	0.689042211	0.690684842	0.756075589	0.736278202	0.716236112	0.738526226	0.71376849	0.699805124	0.618761757	0.686881258	0.740827887	0.747200106	0.640288973	0.654843833	0.703693741	0.612597265	0.624419703	0.6472955	0.54679208	0.711962333	0.683422995	0.698284615	0.742568929	0.557093385	0.664488222	0.511368032	0.606574513	0.586029397	0.633765726	0.722744429	0.715334379	0.70430666
cg00389526	0.957494535	0.956158393	0.943013289	0.955444867	0.959154413	0.957627906	0.956911667	0.951501438	0.959382199	0.958459654	0.958933987	0.962516639	0.954854699	0.956382178	0.958918745	0.957485431	0.953549419	0.955559691	0.957230258	0.96153226	0.961059086	0.959453657	0.961351651	0.957633683	0.955646285	0.956881599	0.961214502	0.958905005	0.957176898	0.960449704	0.95847418	0.960507456	0.959199247	0.957821225	0.958939173	0.960073407	0.95642593	0.95751022	0.957426698	0.952666256	0.951920342	0.953907314	0.945455952	0.947922677	0.956402104	0.948126011	0.953701358	0.956335776	0.956134842
cg00391579	0.354780839	0.381779641	0.337276848	0.383438663	0.410842928	0.387874588	0.357422791	0.371444513	0.37224163	0.409099378	0.401527509	0.420952675	0.365085258	0.357641978	0.37112714	0.398754102	0.389437489	0.354576634	0.36574659	0.350250912	0.338992778	0.323912943	0.299702405	0.334326665	0.32408665	0.358648199	0.341401176	0.344514456	0.348350947	0.314002826	0.330742	0.35178111	0.355671343	0.312523509	0.341543486	0.312824003	0.299082442	0.316746071	0.355293331	0.417071648	0.369545542	0.366913518	0.348732593	0.395407617	0.342767636	0.348227259	0.399681498	0.278108993	0.328487871
cg00393367	0.944941633	0.929455798	0.92560251	0.953161062	0.848970998	0.888073581	0.933223403	0.85050748	0.837955832	0.858542044	0.853494867	0.852612382	0.856534382	0.837930184	0.835161241	0.840618387	0.897970489	0.909975774	0.859982955	0.920243732	0.932849175	0.907582083	0.930102324	0.931717478	0.905606828	0.912794755	0.927986644	0.929853464	0.897918937	0.920638794	0.898282077	0.950702356	0.926415784	0.919791413	0.91741818	0.89428785	0.926406434	0.891660919	0.914692306	0.905830068	0.82266062	0.883727622	0.899195018	0.900102108	0.933927908	0.914812648	0.890482631	0.935757299	0.91221297
cg00396618	0.882565405	0.868424735	0.734169285	0.876983056	0.837830989	0.846366982	0.845021057	0.86138877	0.861270554	0.869283078	0.851682312	0.853045888	0.854935268	0.827024837	0.866778184	0.860821826	0.866547084	0.854919775	0.861180617	0.869880922	0.882799384	0.88917755	0.866390341	0.864569025	0.876656003	0.867333414	0.894396757	0.879595966	0.859936209	0.870619619	0.867045543	0.862894643	0.856156706	0.866247391	0.869947831	0.860978027	0.88884388	0.880618445	0.863078817	0.852924682	0.861645159	0.826444666	0.808441811	0.81656964	0.88524774	0.836193492	0.867501242	0.892419997	0.838669228
cg00399596	0.030506644	0.033364468	0.034578539	0.033641149	0.033328318	0.028343083	0.031900557	0.030515486	0.032563212	0.027369796	0.031210434	0.023065459	0.023306106	0.031936049	0.026992777	0.043223766	0.034347324	0.033473694	0.02819134	0.032047587	0.029664211	0.029612369	0.036733305	0.029142128	0.028886402	0.03232805	0.03070019	0.030765162	0.039519037	0.028516027	0.030484531	0.033861646	0.028273865	0.035936161	0.030956546	0.026853696	0.032548298	0.032317103	0.032905627	0.027635257	0.034968268	0.032003439	0.032723216	0.030675164	0.033110604	0.039765436	0.037853197	0.03386577	0.036681663
cg00399624	0.950907178	0.948714478	0.900245526	0.948998931	0.938275068	0.938703847	0.919192047	0.951902118	0.955016889	0.943336645	0.954904588	0.948664269	0.959832051	0.934972216	0.951688652	0.944590167	0.949716618	0.949889595	0.946628033	0.948593499	0.961984043	0.947183797	0.95044206	0.951433332	0.956506739	0.963281534	0.952094628	0.936020735	0.942548088	0.93429255	0.96246398	0.964323194	0.933287737	0.963044851	0.954506436	0.952322307	0.923176564	0.955415057	0.930402643	0.956511727	0.932766625	0.908650122	0.941666483	0.916058012	0.940858885	0.91632919	0.954728192	0.955451853	0.88404706
cg00400141	0.956216228	0.940912876	0.944133128	0.965732685	0.959807106	0.954765628	0.944710717	0.949359471	0.947594037	0.95101846	0.954970137	0.938338501	0.955050801	0.953489459	0.961840959	0.954400156	0.958186665	0.956377942	0.953027579	0.952909502	0.950769997	0.950984897	0.94505053	0.960063602	0.960086404	0.958017834	0.954802423	0.957080478	0.953414155	0.953157634	0.963211675	0.953389525	0.951791948	0.956180155	0.95729784	0.951081806	0.952344714	0.949036634	0.963326129	0.957801654	0.958773294	0.952756316	0.95227251	0.947566365	0.960212244	0.94680385	0.95421842	0.958575707	0.951282382
cg00401116	0.978188035	0.961510149	0.965458378	0.966380011	0.918994451	0.936244289	0.957669677	0.910293733	0.917423488	0.947387168	0.912920117	0.925996473	0.928639662	0.914070449	0.930715641	0.927057671	0.933344872	0.927155255	0.951416316	0.960930987	0.967146743	0.959842239	0.944223442	0.956284061	0.936118327	0.954960601	0.963598818	0.951351891	0.955781226	0.941975657	0.944005876	0.948724929	0.945646721	0.931776172	0.945731859	0.93251371	0.962999836	0.960632172	0.953640849	0.954964935	0.941098718	0.928850262	0.949238919	0.935176967	0.955684145	0.941848323	0.936756824	0.956758902	0.933413107
cg00401433	0.579765259	0.637436267	0.614409797	0.608468056	0.738273575	0.710491604	0.66036548	0.741603902	0.747824488	0.628704002	0.796621794	0.746393082	0.737820034	0.786731668	0.707139827	0.701317705	0.681182224	0.642936176	0.691411283	0.638127415	0.588590153	0.678704826	0.757032311	0.639101481	0.588579706	0.531401478	0.669210792	0.620396295	0.661652215	0.604271062	0.605564365	0.549338325	0.644254492	0.669125125	0.573732958	0.52963175	0.56704391	0.572050562	0.613536173	0.64396973	0.705090171	0.640018151	0.668959008	0.644102965	0.581220025	0.610189939	0.693758615	0.534568264	0.645626452
cg00402434	0.042184676	0.04088821	0.040962646	0.039952889	0.039295656	0.042038227	0.041706502	0.041566019	0.043661286	0.032173588	0.043022155	0.034114025	0.042364526	0.040605699	0.043396042	0.041170297	0.041319076	0.043645027	0.040750552	0.043811054	0.042580625	0.043535901	0.042353917	0.040528135	0.043705487	0.044828437	0.042164099	0.045841039	0.041178891	0.044739492	0.041936887	0.040219162	0.042902876	0.044233383	0.044249797	0.039612796	0.036219758	0.032540418	0.033209574	0.034605187	0.036271939	0.037039608	0.037692763	0.037552529	0.034183496	0.039372361	0.038970143	0.03940297	0.036249077
cg00403457	0.031301662	0.027811564	0.024716869	0.030322006	0.028387286	0.033223781	0.025758182	0.026364161	0.02918907	0.077419016	0.027158685	0.048332896	0.029134613	0.026928718	0.028201376	0.030681305	0.028764828	0.029840218	0.031268336	0.027509393	0.026246293	0.025886033	0.025573852	0.02634794	0.028661386	0.027502788	0.027877017	0.028195754	0.028265821	0.027635576	0.031377362	0.027364845	0.029036858	0.027619796	0.027774802	0.028465934	0.029897553	0.026678554	0.024632645	0.022520447	0.030437972	0.040431525	0.025990267	0.027761923	0.024802561	0.030059483	0.026883985	0.023931007	0.021846172
cg00403869	0.458669627	0.45637164	0.480904742	0.453933685	0.460623606	0.468155951	0.455637208	0.471317167	0.451976392	0.440451364	0.455002064	0.461614529	0.455269935	0.453684058	0.469169007	0.461421065	0.469992096	0.456765677	0.44841159	0.457712117	0.476033664	0.444914356	0.460391745	0.465401828	0.472614487	0.466244144	0.445804625	0.44619417	0.483481389	0.473824454	0.453430132	0.478389578	0.461137968	0.456836684	0.445038829	0.481577046	0.455649808	0.462584643	0.462451047	0.456522067	0.442337653	0.475065379	0.460203855	0.456995664	0.4666238	0.462064989	0.450422328	0.446810785	0.461467913
cg00405803	0.90710544	0.917027739	0.81564283	0.901483588	0.878130699	0.893281473	0.893189211	0.89905944	0.905570867	0.911374346	0.882160739	0.898155776	0.910511653	0.881022778	0.908713843	0.901034361	0.886419674	0.906268939	0.913312309	0.9154902	0.902713309	0.90531308	0.911734667	0.901548435	0.904005823	0.895222832	0.91024115	0.901057971	0.904812439	0.902885842	0.91396363	0.9064852	0.883954749	0.904985166	0.905318004	0.896004274	0.916879342	0.924678358	0.894999626	0.907369775	0.909939547	0.873062143	0.885726623	0.890966048	0.920272404	0.880696329	0.915754769	0.9076493	0.903049575
cg00407148	0.011376882	0.011432519	0.015581828	0.013662016	0.018392297	0.011774149	0.010815634	0.011330162	0.012041121	0.012513804	0.012331381	0.011879563	0.011751696	0.011615169	0.011914623	0.0119909	0.013840499	0.01350993	0.012568632	0.011650158	0.010104441	0.012544954	0.011385155	0.010378603	0.012235185	0.010461463	0.011626949	0.011674141	0.009954902	0.010450636	0.010539864	0.012550459	0.015606959	0.010419927	0.010365975	0.013664029	0.010091295	0.012229644	0.010896607	0.010571691	0.011171096	0.011413411	0.012467339	0.009413784	0.013309656	0.015759215	0.011590838	0.010748661	0.010964403
cg00409684	0.096298896	0.072969565	0.074445847	0.09015582	0.071218778	0.085052706	0.090926042	0.079368074	0.073460817	0.08317925	0.080826003	0.061198862	0.07306232	0.071100148	0.069867404	0.076238667	0.071211038	0.086734689	0.084448483	0.097394582	0.123367335	0.086464639	0.077064393	0.078373144	0.076566671	0.086074664	0.075729263	0.096465467	0.1104795	0.098003692	0.072779873	0.092316369	0.072891736	0.091638745	0.093851878	0.076725481	0.089206317	0.083762336	0.084377612	0.097590276	0.081133146	0.090802503	0.075529772	0.095347812	0.111066413	0.088731837	0.097856932	0.121634106	0.095551182
cg00410898.1	0.049491117	0.05448801	0.06990517	0.056755462	0.062635693	0.055469786	0.060583193	0.071531547	0.056758605	0.061021984	0.068752194	0.051607013	0.06000953	0.063951363	0.065869306	0.060700549	0.059079662	0.057286224	0.057509284	0.058618686	0.048239106	0.064758155	0.055763775	0.050084074	0.054278549	0.057358676	0.052582331	0.059733005	0.055397236	0.055401662	0.058047357	0.0563032	0.058546025	0.054231792	0.056752804	0.053796478	0.057282871	0.058821444	0.064452332	0.058649656	0.072158893	0.06105803	0.064692937	0.059771752	0.057701911	0.059031568	0.071422963	0.06852078	0.061265784
cg00410898.2	0.040497074	0.043309985	0.063570744	0.046735023	0.046272765	0.048377086	0.046234457	0.054275873	0.045981159	0.042409256	0.049210408	0.046220839	0.044720121	0.049679743	0.041271457	0.045321853	0.040830766	0.038806159	0.045288218	0.042528058	0.039961728	0.046364554	0.039110333	0.043413816	0.044720928	0.047833036	0.043272094	0.044163288	0.04400162	0.047936644	0.044424788	0.042966416	0.051112819	0.042482053	0.048095966	0.044149596	0.032388753	0.036213834	0.034241264	0.037838225	0.042331375	0.044712131	0.043357874	0.044707429	0.033854837	0.047490866	0.043215266	0.039418158	0.043372726
cg00411555	0.521462765	0.511728665	0.50355392	0.508492465	0.520189797	0.523873097	0.52672937	0.534173256	0.530530998	0.538533828	0.518506121	0.572115023	0.542120321	0.506249809	0.51410836	0.517478689	0.496001313	0.510318444	0.525359796	0.537473947	0.510573632	0.522381767	0.57566457	0.533297839	0.526957417	0.505066948	0.52242126	0.508030263	0.516260372	0.489326957	0.490237177	0.529486038	0.519087722	0.510967024	0.495412248	0.512864967	0.500827596	0.56699781	0.512375757	0.525441812	0.530615988	0.503079182	0.514881109	0.505134048	0.515215144	0.503804761	0.525557852	0.527428897	0.528413802
cg00411965	0.943881174	0.923639258	0.939394539	0.932053878	0.93524655	0.93861897	0.938946577	0.93923746	0.944599584	0.93430452	0.942675894	0.938017389	0.944916311	0.942509804	0.931727349	0.945876972	0.933656026	0.934075308	0.925742047	0.920719824	0.941228792	0.937636167	0.952801852	0.940586432	0.935247711	0.937479915	0.945397937	0.941061884	0.916223929	0.928996858	0.934784477	0.943357072	0.942042061	0.942648937	0.924992797	0.944680568	0.911568829	0.927123716	0.932937984	0.929494865	0.909283638	0.925667747	0.918320456	0.914318058	0.932968461	0.898796417	0.916353599	0.911157534	0.931695777
cg00414520	0.90985089	0.369505893	0.235721348	0.631986818	0.082404805	0.152955769	0.196434674	0.068461398	0.13868543	0.22602559	0.096231526	0.08792192	0.23062897	0.13523423	0.136756267	0.199062327	0.305426035	0.141995449	0.218705852	0.693941263	0.507041798	0.728130645	0.510396186	0.322455261	0.196759879	0.278369592	0.832550928	0.298039013	0.468460785	0.181322822	0.539607033	0.132034948	0.246321707	0.1770632	0.188009465	0.127932127	0.254391533	0.231566587	0.265613362	0.342016993	0.066972287	0.541307736	0.07440535	0.344134818	0.231360841	0.143997869	0.240615703	0.204497862	0.255262585
cg00416783	0.956381255	0.954237291	0.915589502	0.951907073	0.946421513	0.942364434	0.953319306	0.949703056	0.953220376	0.95671837	0.944616817	0.945641871	0.950310551	0.935719853	0.956610556	0.94803496	0.950336042	0.952302544	0.953161511	0.955062184	0.955984906	0.956169206	0.953969206	0.951213821	0.956205963	0.955715015	0.95916292	0.954783488	0.951678525	0.952057766	0.950647291	0.952375746	0.949808923	0.955313882	0.953398631	0.951015045	0.956232686	0.95496585	0.957321994	0.950134764	0.954294568	0.944439836	0.945029698	0.936338826	0.956626704	0.944879482	0.956707615	0.954010095	0.946821269
cg00418090	0.914033403	0.963545144	0.957461852	0.961354216	0.962913957	0.960874648	0.696752699	0.974174681	0.973369375	0.841382479	0.959226036	0.976162108	0.93050793	0.958596364	0.969461445	0.972358575	0.922569222	0.921025141	0.84539792	0.968712098	0.954211148	0.972612554	0.574261578	0.761020669	0.929337564	0.952435027	0.972612205	0.765465031	0.859354766	0.917178353	0.957046504	0.788530301	0.709715765	0.895292802	0.715066214	0.930184703	0.937314603	0.730154711	0.886544556	0.894093251	0.980417697	0.946369655	0.975342104	0.860915946	0.899398536	0.816872929	0.82718777	0.685099686	0.53930732
cg00418401	0.814817817	0.772058632	0.619362622	0.818810168	0.509845523	0.566079552	0.804564889	0.637462553	0.437684827	0.617885279	0.432219544	0.429931363	0.631992179	0.447484563	0.529221031	0.584734345	0.591717952	0.683708648	0.619855216	0.667900647	0.854995621	0.755608673	0.724038492	0.842331012	0.653724831	0.774840701	0.75392644	0.744007093	0.762793747	0.745407297	0.680516189	0.661724505	0.738446474	0.733207517	0.736670198	0.698783225	0.801338726	0.756270505	0.760822124	0.735348102	0.406823168	0.709254906	0.267696541	0.650193367	0.816106193	0.736833998	0.654230812	0.881851433	0.722600202
cg00419202	0.131391413	0.33605204	0.540031103	0.326528938	0.871632022	0.779083363	0.427878384	0.899875395	0.872175824	0.629716321	0.876318358	0.895671153	0.792199279	0.874973274	0.841981344	0.826653013	0.720118921	0.761541969	0.74020881	0.487355174	0.294148506	0.49855081	0.510266846	0.343877086	0.556597889	0.312619242	0.31986523	0.313238826	0.472010963	0.537827952	0.608114361	0.40855382	0.652128487	0.587951759	0.401179085	0.543759972	0.348319044	0.198907963	0.360481744	0.50146952	0.880653505	0.631468158	0.871932597	0.655291942	0.360252598	0.571702354	0.600812177	0.341570567	0.573004304
cg00419757	0.957619997	0.949050149	0.921069462	0.959159083	0.871086862	0.914710163	0.950151254	0.813607865	0.854477318	0.915663701	0.896744246	0.820738001	0.859225358	0.838097081	0.854336455	0.885542	0.905440753	0.910119643	0.884971938	0.924161762	0.946730479	0.934830032	0.944599472	0.949477297	0.919910698	0.941511525	0.943392467	0.945975818	0.944150598	0.93617563	0.923123199	0.947022474	0.926713424	0.915707826	0.939790211	0.938804144	0.933082923	0.944482466	0.945828234	0.934008791	0.801769361	0.892619358	0.80253703	0.925962845	0.934447992	0.919233347	0.897476052	0.943555324	0.915509359
cg00422594	0.931133979	0.928627865	0.841018467	0.927192509	0.901840266	0.911673743	0.909265041	0.922565745	0.918548877	0.93462754	0.909825403	0.910311475	0.912538314	0.902898656	0.915212267	0.905177824	0.914160395	0.921513578	0.917694051	0.920067461	0.932584729	0.928271482	0.918090582	0.93275317	0.92150594	0.927174982	0.92861896	0.92401622	0.9177667	0.914677854	0.928792452	0.924405653	0.909714668	0.922458644	0.920180466	0.918570018	0.924049108	0.934259204	0.932228927	0.919466772	0.90656507	0.902015662	0.88595679	0.894851144	0.915815477	0.901938924	0.920858654	0.92437974	0.907418043
cg00422680	0.395684038	0.269093068	0.343912611	0.366093824	0.259482728	0.441961843	0.352905406	0.304790263	0.324281129	0.367730617	0.382673346	0.287957705	0.39972342	0.328306102	0.354813903	0.370734591	0.409076476	0.381901194	0.365247012	0.313882673	0.399557714	0.3672813	0.387663553	0.596094783	0.376125861	0.31526857	0.349883804	0.42119489	0.433283826	0.322299107	0.377789996	0.316735346	0.326786521	0.329424186	0.394768432	0.321038846	0.403716169	0.642681877	0.415830457	0.534054449	0.39036721	0.382269619	0.325335437	0.341456372	0.382386104	0.266002827	0.459416846	0.530291389	0.489530185
cg00422730	0.555224697	0.703134675	0.66747837	0.704401093	0.784073998	0.648150304	0.660521673	0.782462924	0.75284214	0.617249267	0.755145888	0.723438904	0.706199572	0.744239664	0.749725194	0.730349837	0.723060563	0.731248171	0.684047781	0.662770957	0.625478195	0.695201278	0.612162977	0.58491903	0.705657625	0.689489199	0.646796653	0.604496004	0.634213709	0.667557054	0.668226438	0.632976098	0.590140375	0.644479538	0.630485919	0.657028106	0.643585693	0.582001328	0.653868294	0.649498079	0.794041595	0.702468199	0.785601741	0.595887485	0.619167959	0.653456517	0.672328959	0.629274958	0.602868411
cg00424048	0.926488049	0.911299796	0.936059184	0.936053547	0.899839818	0.914382699	0.931098617	0.901728158	0.887260792	0.915310363	0.914978903	0.929964733	0.917425723	0.912796576	0.910803527	0.900173475	0.90677466	0.911062892	0.897263739	0.902970096	0.890451009	0.927407169	0.919481339	0.92452149	0.903075474	0.897229881	0.912315761	0.909268601	0.920395922	0.938723048	0.915842806	0.895211784	0.910067343	0.914305996	0.90436236	0.880486462	0.901837148	0.876873426	0.91212276	0.905715293	0.891378646	0.834551775	0.896191131	0.878503637	0.915892356	0.913933172	0.919938437	0.910773353	0.882202092
cg00424298	0.054870954	0.049540996	0.042135161	0.048615307	0.053733783	0.054674531	0.046564305	0.067342958	0.066101627	0.053581174	0.045788695	0.04262566	0.048036878	0.062124308	0.061198123	0.051752204	0.059710444	0.062100767	0.051363883	0.053963355	0.051571608	0.054975132	0.056877769	0.057471955	0.062955843	0.065685618	0.045924063	0.055088412	0.039570846	0.055545411	0.050865853	0.046893473	0.051281904	0.061347395	0.063290643	0.04756879	0.054010516	0.056084436	0.046686724	0.050313689	0.05486844	0.045153234	0.057442043	0.057272495	0.064621474	0.061200645	0.048185718	0.061391651	0.057246031
cg00424367	0.787558314	0.726314532	0.564343084	0.690725296	0.568946333	0.622102715	0.674024381	0.416305481	0.474609981	0.572232849	0.526303714	0.484333788	0.554191587	0.493372828	0.486430839	0.517195757	0.58353543	0.548951142	0.547647122	0.65147858	0.728915988	0.67854364	0.665995416	0.760089387	0.638804751	0.667674707	0.697781475	0.670494767	0.703223784	0.641054229	0.605368314	0.695223724	0.663779309	0.647776304	0.715207126	0.65117921	0.737575899	0.68421476	0.656102997	0.623000099	0.467338532	0.508793045	0.353322198	0.550897836	0.630445386	0.629463904	0.580528268	0.641921254	0.593631459
cg00424624	0.641363354	0.616209558	0.62912248	0.623623223	0.700243134	0.708212994	0.655757036	0.718819642	0.713713999	0.70437069	0.750774975	0.741516345	0.711274401	0.711850067	0.680804175	0.706245458	0.684947088	0.6800702	0.683429001	0.675196044	0.633810269	0.651094824	0.668355689	0.683701924	0.661870979	0.6126075	0.669515837	0.677007229	0.627136905	0.624129018	0.704566752	0.647045714	0.601735404	0.651397421	0.631529168	0.670292088	0.597775338	0.666886565	0.639923005	0.675117356	0.720497213	0.676150712	0.700729912	0.664000608	0.614461095	0.633916379	0.676619898	0.634100302	0.661193993
cg00426154	0.853854062	0.86599547	0.919884518	0.872947673	0.916309357	0.893756758	0.880917453	0.883036932	0.905188132	0.897178814	0.90757504	0.915926938	0.897568736	0.930201369	0.910857036	0.886324504	0.906555143	0.905840637	0.891663753	0.885722911	0.883496436	0.881434425	0.906728858	0.879709777	0.885048089	0.88024275	0.886739602	0.893142965	0.847859949	0.874627522	0.902951387	0.859618047	0.889170493	0.893626376	0.874977992	0.891946421	0.843141799	0.835289211	0.856320592	0.84997886	0.870898544	0.852845993	0.874700504	0.873021297	0.857257429	0.824818332	0.87496413	0.847027028	0.862912096
cg00426659	0.629168573	0.690840888	0.650214412	0.782541729	0.730376373	0.699611799	0.718644486	0.710255524	0.764058828	0.68707807	0.729795447	0.744240088	0.721804463	0.741992555	0.661926487	0.714100665	0.707191085	0.666158944	0.651396722	0.678310399	0.664826739	0.722625544	0.718714387	0.683869487	0.720336067	0.639369599	0.688215744	0.68089485	0.734477735	0.768060451	0.660879184	0.730720904	0.731976279	0.7256043	0.68485573	0.668257014	0.710285274	0.667895345	0.719793408	0.731552799	0.730395632	0.656277254	0.584926723	0.668189988	0.723997927	0.69909501	0.705393575	0.693413459	0.623710808
cg00427623	0.07182772	0.088236808	0.073151996	0.081190199	0.086224989	0.091616171	0.076212268	0.077844621	0.085602851	0.16015794	0.078760874	0.08576676	0.079801393	0.081151294	0.099770703	0.096810346	0.081371324	0.07970947	0.079327508	0.096694855	0.069173105	0.080397267	0.084672338	0.07077963	0.076228121	0.07725841	0.076965503	0.081179517	0.068733104	0.074201199	0.086231345	0.071683626	0.076389873	0.064653474	0.088000409	0.078224433	0.073411174	0.069759273	0.072327646	0.08804441	0.068927152	0.071261887	0.073051952	0.079022972	0.074913798	0.068296299	0.060696527	0.071121375	0.077369443
cg00427871	0.707289277	0.765583308	0.763088811	0.830040132	0.905594722	0.901927764	0.811682998	0.923413862	0.923399236	0.849162661	0.917789387	0.921124896	0.899152548	0.891419436	0.91258937	0.893464526	0.885426267	0.890141565	0.885441491	0.805557448	0.79837547	0.732006917	0.863458616	0.762744876	0.883376844	0.824822263	0.727635887	0.807237609	0.889205166	0.831603866	0.850579465	0.799957422	0.828852261	0.842888157	0.846867633	0.842193536	0.825613292	0.743205276	0.79387184	0.880860031	0.924094888	0.857116036	0.899272531	0.854299256	0.670950246	0.83990681	0.844164014	0.77156356	0.815713874
cg00428557	0.498178083	0.504917287	0.493217399	0.521983558	0.517371648	0.493571981	0.495975971	0.5038517	0.489806079	0.521602272	0.529785631	0.492713391	0.517323546	0.500922318	0.49214556	0.507940969	0.504435021	0.498755599	0.493302889	0.511672074	0.502445924	0.503264026	0.505595525	0.505563329	0.508224034	0.52731851	0.495128314	0.508366503	0.516451445	0.514846297	0.511061161	0.503613836	0.50446214	0.503286212	0.497216114	0.502052761	0.506181946	0.515155326	0.502980296	0.493780702	0.512135901	0.494803047	0.503778906	0.49734387	0.490089104	0.5	0.510282739	0.500546541	0.500319514
cg00431974	0.932073401	0.944411527	0.864533546	0.941254258	0.938285155	0.927255285	0.924408442	0.944619515	0.953194928	0.951644395	0.945529431	0.943116714	0.942533408	0.924359221	0.954866342	0.934814528	0.939005384	0.939818939	0.940740491	0.934288682	0.935023805	0.946711958	0.930804422	0.926154284	0.948405085	0.915246497	0.940783111	0.934340573	0.933382468	0.932190523	0.934330201	0.930447135	0.912305165	0.928838315	0.912012279	0.934000841	0.957071594	0.959941733	0.957698658	0.96183921	0.963205474	0.931571495	0.942827952	0.942149892	0.958581354	0.946327965	0.961356249	0.959853454	0.9436658
cg00433042	0.154905614	0.298365726	0.103111403	0.264343512	0.149153946	0.203652992	0.278559427	0.171868697	0.172660589	0.265798734	0.189925472	0.177440427	0.236159351	0.179716729	0.186405601	0.188576855	0.234358233	0.194033612	0.235777321	0.221598084	0.212278543	0.209789104	0.29214437	0.301515793	0.281857487	0.239005434	0.240441255	0.196555593	0.273220741	0.245165663	0.246402608	0.237676263	0.255613475	0.217739877	0.220844023	0.232609793	0.29850156	0.321155654	0.241626718	0.285037065	0.154079695	0.258674614	0.122517295	0.180537494	0.221819661	0.195127293	0.222771019	0.27062488	0.235856617
cg00434962	0.009700631	0.011797833	0.008708059	0.010800414	0.009886068	0.01073693	0.009743684	0.009719944	0.009931053	0.015067987	0.010352326	0.015103152	0.011104754	0.010175412	0.010853722	0.011177332	0.01047203	0.009868545	0.010762966	0.011196378	0.010630137	0.009424955	0.010305674	0.010623066	0.01055472	0.010317253	0.009918585	0.010290458	0.009653768	0.009797074	0.009528405	0.010883532	0.009728668	0.009112837	0.009953026	0.009479414	0.008866043	0.008742653	0.008933684	0.01022993	0.009689726	0.009083807	0.008784097	0.009425597	0.009616534	0.009431063	0.008529567	0.009982102	0.009605031
cg00436746	0.607976442	0.706590108	0.456782755	0.756602109	0.197297014	0.318048079	0.682161401	0.166610317	0.218710922	0.631672297	0.208419535	0.229771271	0.36118139	0.231621646	0.293898492	0.309269168	0.434278957	0.395809912	0.453384954	0.520223533	0.713906742	0.500554025	0.651031037	0.647578274	0.512645518	0.701215288	0.606338809	0.650577258	0.683524457	0.581584123	0.493153274	0.642184615	0.590224947	0.575677076	0.651618671	0.588961647	0.693749946	0.750112094	0.659776994	0.591228662	0.187880414	0.529369088	0.104587248	0.413211071	0.648852983	0.48742471	0.454150083	0.743701816	0.583757028
cg00437193	0.041902928	0.05237013	0.039789602	0.047303661	0.040708518	0.037008664	0.040058257	0.037626325	0.048765416	0.069154069	0.043269268	0.061212494	0.039030602	0.040698474	0.038127305	0.038330371	0.049426211	0.044564595	0.05154328	0.044688061	0.042258048	0.038517846	0.06062672	0.038867776	0.040644244	0.049133739	0.04192095	0.03926827	0.043877695	0.046663602	0.044618441	0.065791117	0.041085701	0.038737913	0.047875852	0.039430383	0.038556444	0.052215334	0.057029771	0.045726519	0.048208783	0.048582914	0.037355626	0.054676174	0.062355807	0.051489618	0.043748937	0.059767911	0.042357568
cg00437358	0.066967489	0.2057038	0.116668325	0.141395925	0.431652199	0.343899407	0.217617619	0.517196292	0.416235418	0.355358391	0.44550092	0.490072828	0.361715102	0.426774234	0.392188304	0.375864217	0.330090721	0.364055639	0.294047592	0.213135137	0.13992733	0.270317444	0.242659923	0.191793671	0.259939637	0.20593092	0.216174562	0.164389999	0.22215003	0.228645325	0.233000148	0.204096942	0.25101735	0.23715475	0.215358857	0.225178928	0.178834901	0.154568802	0.210573979	0.248808826	0.416548145	0.237698292	0.299465777	0.250587287	0.171270721	0.232477548	0.253695899	0.119338219	0.267437884
cg00438946	0.703170976	0.639389463	0.673011953	0.640657827	0.737085283	0.696659248	0.660588869	0.744859564	0.734096933	0.685071607	0.672234082	0.792143703	0.737678128	0.72986578	0.702500741	0.695970113	0.712288905	0.728101036	0.700784308	0.671161966	0.660698879	0.656901538	0.720392402	0.714066725	0.677957255	0.61997563	0.663560541	0.646972764	0.686046309	0.664722425	0.659371045	0.628837698	0.650685352	0.615780974	0.652122182	0.665851736	0.652142038	0.745048612	0.657154129	0.726911377	0.719813658	0.677541807	0.669212405	0.665395687	0.655582829	0.623051012	0.702090854	0.670884337	0.724179638
cg00439117	0.834001536	0.843605075	0.71362241	0.825037834	0.840927369	0.788228352	0.818242896	0.814935582	0.785732117	0.821066325	0.824362362	0.815158854	0.782971398	0.739670226	0.816670964	0.802506608	0.817449892	0.803408334	0.76069692	0.796279502	0.801156113	0.79751043	0.783491238	0.775484675	0.793528705	0.75529985	0.817458484	0.769222352	0.792937595	0.810368146	0.829246236	0.816929188	0.757703977	0.820485262	0.781714864	0.797121266	0.724677824	0.810930989	0.734535915	0.786891962	0.697800299	0.79081107	0.746751267	0.745518171	0.794612175	0.77465127	0.748995423	0.72982835	0.788692426
cg00439253	0.819763546	0.70645709	0.654878228	0.789976509	0.268767101	0.410754345	0.714281646	0.305848026	0.237804454	0.532430771	0.228375488	0.258605883	0.380034724	0.306885302	0.338391347	0.375895425	0.424215736	0.549834145	0.417154702	0.71295711	0.773058481	0.690085472	0.689291583	0.777423343	0.556110875	0.648001995	0.7603151	0.725154832	0.702982189	0.656641588	0.582997816	0.67257975	0.619726038	0.644653593	0.649514545	0.60592542	0.677263629	0.776275653	0.670106641	0.587894032	0.236682477	0.57459563	0.206596719	0.454216247	0.675830173	0.513735475	0.528720884	0.725527117	0.604957713
cg00441553	0.471346034	0.480875942	0.464246769	0.465185758	0.474676371	0.488138568	0.470704384	0.458161138	0.481891199	0.461719339	0.496228733	0.478188846	0.480073778	0.486054495	0.496327675	0.470787724	0.489609163	0.499682608	0.49654226	0.469967005	0.474499805	0.493734216	0.483631993	0.467123142	0.487008449	0.485273732	0.470552405	0.467268946	0.479009961	0.487438429	0.473162888	0.504087838	0.492430832	0.486908184	0.502134389	0.490972664	0.487099942	0.498952702	0.476903099	0.491179989	0.48317487	0.488675866	0.471870663	0.468451222	0.474710156	0.494480105	0.478652281	0.485573178	0.475731009
cg00442423	0.937256837	0.907000713	0.933767585	0.922250064	0.944690845	0.92327784	0.926655971	0.93336568	0.929721915	0.927477046	0.942785619	0.930002154	0.91142981	0.927703476	0.938656783	0.90866113	0.932904982	0.931546121	0.906357188	0.913539873	0.936349563	0.919977433	0.930782667	0.922598757	0.917473493	0.90710042	0.923632557	0.922427406	0.911346177	0.928810468	0.885862026	0.914385172	0.910186494	0.885992134	0.928774062	0.915640862	0.897739219	0.871892906	0.892887679	0.911967007	0.905271861	0.876120236	0.916986842	0.895123997	0.904249502	0.908083148	0.913204535	0.87799358	0.890598947
cg00444649	0.928040977	0.932220756	0.929602207	0.940546949	0.926381951	0.939425767	0.942313078	0.917473593	0.919040835	0.922974039	0.928823029	0.930638072	0.931547809	0.935419671	0.934546695	0.921005895	0.921242122	0.924409935	0.927051181	0.921646762	0.930600631	0.932355777	0.934463455	0.925592103	0.929156338	0.934961348	0.915807421	0.923314929	0.919145646	0.923264784	0.913901728	0.927264768	0.905106615	0.922323378	0.921208105	0.931253361	0.918578397	0.909488562	0.91183333	0.917128992	0.904716018	0.908007109	0.917218837	0.925177264	0.905602566	0.922666161	0.9073351	0.907646974	0.904452388
cg00447136	0.42993216	0.428664871	0.397188704	0.416898051	0.423939501	0.466784081	0.462891618	0.441496369	0.419016096	0.431292183	0.432206822	0.440506235	0.443980375	0.4108746	0.436598488	0.464281171	0.444118064	0.435056617	0.444582763	0.440434997	0.433705547	0.428822851	0.425124428	0.416486198	0.402249805	0.423328862	0.422038094	0.423629514	0.406314153	0.436368128	0.452002395	0.427638714	0.425152914	0.396903431	0.412754829	0.453202911	0.421652088	0.438570226	0.413981957	0.440851684	0.442478957	0.438087492	0.374669851	0.445520947	0.442254655	0.432556759	0.428415698	0.43672133	0.462327352
cg00449321	0.948741937	0.938828578	0.949847063	0.944374867	0.898882258	0.914675298	0.956322006	0.851890617	0.887696421	0.911972441	0.885103654	0.872364012	0.881532917	0.906473803	0.875647742	0.863086903	0.893977308	0.91760508	0.886300888	0.946649526	0.953496488	0.927292922	0.940245232	0.961188514	0.920001666	0.935019233	0.932992246	0.93707307	0.940530972	0.93086869	0.911301209	0.938346958	0.935177518	0.94050408	0.957106775	0.938944284	0.935508891	0.930710436	0.919156361	0.910871435	0.869397224	0.885502241	0.749651293	0.906392361	0.931316165	0.894620254	0.87485382	0.942811192	0.899386684
cg00449726	0.968519555	0.964487271	0.921465486	0.961205083	0.944621809	0.95304372	0.958432085	0.927536762	0.947791008	0.972022901	0.962528616	0.944700717	0.950624813	0.957587314	0.954363067	0.937347378	0.958401401	0.958408442	0.947693721	0.954470766	0.970587433	0.958979843	0.968635835	0.962382155	0.95779015	0.94663146	0.958749059	0.96310262	0.959595302	0.966840682	0.933144427	0.966485427	0.961579526	0.965829433	0.956820733	0.959285232	0.962221416	0.956941363	0.955271437	0.960289296	0.844737658	0.864497434	0.929327019	0.942888283	0.958222947	0.963284439	0.948050742	0.963611867	0.955361151
cg00450713	0.940917821	0.938255231	0.934091243	0.943233977	0.922642776	0.906525492	0.941167234	0.894748031	0.902459383	0.915464311	0.904507272	0.881213747	0.909124991	0.881528729	0.890370775	0.8854541	0.90417927	0.911299448	0.910555892	0.934554981	0.93080703	0.918040677	0.939548161	0.952001471	0.922518071	0.915556833	0.911241749	0.931790505	0.910718919	0.908961338	0.929485345	0.935448956	0.941682425	0.9122601	0.927196806	0.923760271	0.910269869	0.92488989	0.922401619	0.904800218	0.862329397	0.927476311	0.899108691	0.917602463	0.907042635	0.91798713	0.88296222	0.93309602	0.916215908
cg00450884	0.884509323	0.848208742	0.769346246	0.83414852	0.482519686	0.612189518	0.773677292	0.33274061	0.567602299	0.579477521	0.546523043	0.363313183	0.610704499	0.409713523	0.466171898	0.508623553	0.623269018	0.652375868	0.62509722	0.797881415	0.871206616	0.810485133	0.694013349	0.797961273	0.742049764	0.808624902	0.836273161	0.755401538	0.794720696	0.769178776	0.751868002	0.808744547	0.807691835	0.718127721	0.743029222	0.804987049	0.828580586	0.778325686	0.760578935	0.658552406	0.388885961	0.728585871	0.329399596	0.548128145	0.794421836	0.680766173	0.597916813	0.810427124	0.637535394
cg00450910	0.788502116	0.796376713	0.606789563	0.780787374	0.748018821	0.741014576	0.746749375	0.802501791	0.79651563	0.814552058	0.766021998	0.768591175	0.785594542	0.742690588	0.827559871	0.779995508	0.79223478	0.80527224	0.81309303	0.78573029	0.801493996	0.82441758	0.766190837	0.785555762	0.822333259	0.799059188	0.840367838	0.830368905	0.737625531	0.792971777	0.810838679	0.78367079	0.747576613	0.76457858	0.795831672	0.774049648	0.773028418	0.780447922	0.74721933	0.770039734	0.816302638	0.728748339	0.73671205	0.706707934	0.816315953	0.726855271	0.790212808	0.835078626	0.730813338
cg00453591	0.937076758	0.849602786	0.665669922	0.86086141	0.384143146	0.548575694	0.835981659	0.253772348	0.348510831	0.671950702	0.326099251	0.269205809	0.509438663	0.339068557	0.468687444	0.508899172	0.610394135	0.599125921	0.587050874	0.763239031	0.887063871	0.777344412	0.800426357	0.861755487	0.700366911	0.845929647	0.867352268	0.827410582	0.779438066	0.738530708	0.729562869	0.811237064	0.766849442	0.73359689	0.812075444	0.762539287	0.843128553	0.856993673	0.768274633	0.731797005	0.306480551	0.605424052	0.221403905	0.627373306	0.811616335	0.652265057	0.636842201	0.886710197	0.696831024
cg00455143	0.285420223	0.542249288	0.233574469	0.109557862	0.404056859	0.287902499	0.612738462	0.543970294	0.433275892	0.324548228	0.455463421	0.400069267	0.357602734	0.422208718	0.443933765	0.471646032	0.17886843	0.492051169	0.243192839	0.398967341	0.247336654	0.211797421	0.139721052	0.231985531	0.199755334	0.134181249	0.553827671	0.145699316	0.335844592	0.222002658	0.219959603	0.433068928	0.182356084	0.1861935	0.145199566	0.170145905	0.122973792	0.094295674	0.172943893	0.418495411	0.35825107	0.139942077	0.250156975	0.258373185	0.564929688	0.220280015	0.200507113	0.143663555	0.282735429
cg00455875	0.949918815	0.946697499	0.926969024	0.949312432	0.920817118	0.944699707	0.941953143	0.946656482	0.940573639	0.940385361	0.951625718	0.942976177	0.925080839	0.935156263	0.948714846	0.932558494	0.94688264	0.933887897	0.935316613	0.94821448	0.952005047	0.955755085	0.943985792	0.945175496	0.939701646	0.950684573	0.941879249	0.944880215	0.94470013	0.952232843	0.947860976	0.949134275	0.960953124	0.941347552	0.924561918	0.936431496	0.938749724	0.947450612	0.950344648	0.928802642	0.934434462	0.930746508	0.924502075	0.933706673	0.941818966	0.947052635	0.940324262	0.944665799	0.919537158
cg00456768	0.65528571	0.650020166	0.594699544	0.660307987	0.604987897	0.61730491	0.632129775	0.626553434	0.629096146	0.816201323	0.637281637	0.657638771	0.651553173	0.606602697	0.659977741	0.667595722	0.669021349	0.664003911	0.651877049	0.662765782	0.657343445	0.6666105	0.654580242	0.621978562	0.655723572	0.663825988	0.682631994	0.668741838	0.642468463	0.65247021	0.636933437	0.641540617	0.630287854	0.655250591	0.66312631	0.66067521	0.661573278	0.663062045	0.646944131	0.633864218	0.640287245	0.626801202	0.611788013	0.604910206	0.624413162	0.587615411	0.657615328	0.702697874	0.655022027
cg00457583	0.969417583	0.960013785	0.935879079	0.964982063	0.959633521	0.9637847	0.962662922	0.963712714	0.960357945	0.958314512	0.960037628	0.942126366	0.959068083	0.948567738	0.961864666	0.960891322	0.959226882	0.964017973	0.95450204	0.964607049	0.962342118	0.960343458	0.964345145	0.96502668	0.961056182	0.960208517	0.963579214	0.960614698	0.958771199	0.962613521	0.96358917	0.964109569	0.958985331	0.956302724	0.962340093	0.959604294	0.967712201	0.960240852	0.961677458	0.96260274	0.961576095	0.953256315	0.873810752	0.958861225	0.962783761	0.953636918	0.961481612	0.96974404	0.958724597
cg00458823	0.556121302	0.517466641	0.463911569	0.520018956	0.430605113	0.508582932	0.521325139	0.412371902	0.45391555	0.54292312	0.434659952	0.404868965	0.457231842	0.447014157	0.450781538	0.492932346	0.469428963	0.485809265	0.488156264	0.51303513	0.558742148	0.561494446	0.518986368	0.616043235	0.529434698	0.512214542	0.55225108	0.540011197	0.556314786	0.491128071	0.540953632	0.54480538	0.479563047	0.525843461	0.531019852	0.528684223	0.542253528	0.6243648	0.53175732	0.513763259	0.401390382	0.474477282	0.357719925	0.441148365	0.521767	0.500599078	0.546838639	0.538522274	0.493637722
cg00459263	0.928342961	0.888104692	0.842319518	0.888672416	0.880858447	0.852749096	0.927200224	0.782426504	0.867348671	0.866195785	0.871004513	0.833505554	0.852184701	0.785682278	0.818929576	0.864029524	0.875411062	0.887205842	0.883238199	0.893942988	0.909521905	0.881519916	0.914683105	0.919116602	0.89353437	0.830557994	0.867226223	0.921549605	0.909498507	0.846304734	0.84224441	0.878100867	0.896541877	0.869716359	0.889144288	0.902054242	0.901995714	0.866748421	0.888657705	0.923444864	0.834479467	0.852192325	0.772544064	0.865424688	0.885527794	0.84514095	0.857012508	0.899028994	0.899675215
cg00462525	0.083000738	0.092878164	0.092193839	0.088173767	0.081324716	0.079316144	0.095901228	0.113719034	0.087855313	0.075435067	0.099561011	0.07315223	0.089339997	0.080923183	0.082260259	0.088511878	0.090094871	0.08572204	0.085214933	0.08929484	0.089942294	0.084989725	0.107246272	0.081832896	0.092118225	0.086041721	0.097061449	0.089260071	0.087279233	0.094808442	0.09460471	0.091127964	0.085955874	0.101251806	0.089069661	0.091773262	0.089696945	0.077843804	0.081437065	0.07567186	0.088322958	0.076280088	0.077311435	0.081367985	0.099891286	0.094685544	0.085772242	0.081322083	0.076650334
cg00463693	0.942230995	0.933812677	0.932403278	0.939232107	0.943165095	0.93273451	0.949674598	0.915062497	0.923121127	0.941186076	0.946173531	0.934549933	0.930601134	0.941634383	0.937713776	0.940284588	0.933230013	0.930460753	0.937464391	0.949694588	0.92706565	0.931268515	0.934847634	0.942581784	0.938231503	0.93776761	0.930696496	0.940399089	0.948095118	0.934544283	0.949995979	0.944065337	0.900655411	0.924500139	0.94589759	0.945921203	0.927971856	0.942574267	0.94084785	0.92723754	0.908529772	0.93705676	0.93828215	0.916594676	0.920426815	0.896958745	0.925462523	0.938597501	0.93961024
cg00464569	0.02855454	0.082483503	0.056629976	0.066961394	0.214714135	0.160604512	0.10584783	0.344528191	0.223477265	0.12454534	0.206970875	0.202639837	0.231861786	0.226064825	0.2089283	0.218394218	0.143300557	0.203089076	0.145165395	0.094251592	0.058208358	0.10413499	0.110806121	0.097503468	0.119630956	0.070923225	0.086837286	0.078441433	0.108434262	0.115643252	0.128760943	0.114510015	0.131802953	0.107548666	0.125574866	0.148132311	0.062036357	0.080837055	0.07751725	0.093311869	0.214780763	0.114541235	0.148536274	0.117918357	0.0828456	0.123914513	0.149396968	0.042405669	0.122963022
cg00464610	0.945533319	0.936316922	0.952903978	0.961635185	0.965580331	0.971174164	0.968620919	0.972017705	0.974594288	0.966422449	0.968831554	0.965490519	0.970238311	0.967049016	0.966953124	0.961561972	0.966181558	0.966805608	0.967990156	0.96113076	0.960903522	0.958848003	0.961146001	0.956629268	0.965538755	0.928212026	0.957915983	0.954610154	0.967014522	0.919507508	0.932772825	0.953537023	0.949927645	0.959385184	0.944794561	0.95789	0.952064328	0.957881997	0.926656122	0.964569275	0.967047372	0.95236451	0.909314406	0.962228714	0.951403176	0.961747393	0.961556603	0.960633976	0.963205131
cg00464803	0.077397369	0.094756497	0.063186438	0.103635776	0.193273896	0.125585982	0.098709282	0.075607917	0.139312977	0.154296403	0.129578349	0.129052066	0.140026996	0.183830835	0.130554798	0.159725644	0.100545627	0.137865864	0.136745545	0.097720397	0.086296171	0.099084168	0.120335841	0.086010668	0.154588597	0.095932631	0.097201468	0.088909496	0.089028876	0.137340439	0.111036943	0.080172356	0.11145355	0.10931432	0.136557323	0.157921809	0.093323184	0.088205471	0.091803081	0.097663354	0.162720984	0.092253944	0.094826945	0.076764798	0.086750494	0.115406884	0.081283985	0.07720548	0.097587891
cg00465284	0.055043648	0.050327622	0.042692733	0.055682116	0.047567246	0.056685259	0.059694621	0.053760948	0.05239053	0.039944195	0.052750351	0.047024814	0.054096741	0.046766567	0.052926057	0.056045977	0.05740497	0.068347981	0.052401981	0.060484734	0.070037301	0.055028668	0.049571456	0.050008646	0.050923743	0.079503214	0.060287264	0.056229466	0.067619481	0.066932664	0.06470768	0.064134965	0.054248248	0.076157446	0.056841447	0.055873804	0.049609339	0.04885001	0.058590953	0.063524864	0.058143678	0.073164881	0.050281349	0.055953167	0.056112061	0.077025339	0.061728348	0.056676167	0.068735705
cg00465985	0.959111846	0.955021903	0.925665646	0.952792245	0.946521544	0.944445606	0.953253953	0.952206226	0.953402916	0.945454858	0.9463736	0.938246625	0.947225073	0.943957543	0.953095581	0.944262307	0.950214619	0.944479296	0.949793891	0.955795213	0.956143765	0.950405316	0.952266912	0.957720938	0.947377992	0.952473387	0.955650248	0.954418793	0.944941181	0.953708277	0.956222185	0.95096522	0.945246713	0.951567162	0.953846158	0.953760921	0.952903511	0.94400656	0.952407881	0.94902467	0.944620796	0.934501074	0.907149777	0.940385633	0.952859539	0.93450471	0.942561893	0.954629748	0.937770005
cg00466720	0.866146899	0.893658666	0.845461462	0.893935667	0.888237989	0.874158468	0.870406052	0.864063038	0.845148789	0.91430415	0.873912662	0.862603413	0.874982316	0.853981911	0.886027568	0.869447216	0.873750186	0.880689808	0.845895673	0.845180972	0.872209453	0.885092008	0.899216093	0.903742327	0.88732511	0.857499386	0.894525569	0.864830773	0.895564654	0.88521908	0.900393381	0.867090421	0.861319056	0.922412117	0.867166781	0.868684344	0.864606736	0.89032173	0.890202841	0.875629064	0.862921403	0.833190102	0.867849952	0.84742989	0.903959178	0.905528108	0.863350768	0.837459769	0.844686042
cg00467357	0.919819314	0.894891021	0.713777561	0.900962712	0.586030068	0.712388545	0.862318472	0.621400633	0.539325362	0.83382318	0.492486225	0.490884947	0.703913217	0.668049947	0.669284608	0.722574688	0.758797833	0.786399339	0.744699233	0.869999413	0.909257314	0.882583017	0.88046373	0.892555992	0.823708565	0.894905624	0.889015748	0.89196237	0.857516216	0.864439912	0.837845971	0.888109737	0.852048611	0.86546439	0.886108055	0.858384152	0.907875899	0.916829231	0.892799446	0.857275747	0.452005036	0.823269433	0.438449149	0.797323632	0.906592709	0.802407044	0.771114845	0.915038432	0.834818975
cg00469450	0.940135508	0.940024049	0.903640776	0.939697018	0.934277542	0.929195	0.930987487	0.942411503	0.944585431	0.938442048	0.937606801	0.931618016	0.936963071	0.927138332	0.941872049	0.935546688	0.937402193	0.935779672	0.945957719	0.939165094	0.942147791	0.945711461	0.943393855	0.940426124	0.940091187	0.93855121	0.947573495	0.941914885	0.932169172	0.939496651	0.943435733	0.93979396	0.938836631	0.944557162	0.945690417	0.937867827	0.936645698	0.938170632	0.929274384	0.924798206	0.933116894	0.917633756	0.925753957	0.918629967	0.935165663	0.923389588	0.931235037	0.935206254	0.921612888
cg00470694	0.090678906	0.09099917	0.103878033	0.085874502	0.086299626	0.09891367	0.090813645	0.096800861	0.095173767	0.068340067	0.086687782	0.073621396	0.084652407	0.095966246	0.079661491	0.088086061	0.075783712	0.091461127	0.083430802	0.082328666	0.097873705	0.087825736	0.097181638	0.098030833	0.079504398	0.109843309	0.085704335	0.086881775	0.113886635	0.100457587	0.090878632	0.120961135	0.119603209	0.110636112	0.094532997	0.08783871	0.136560882	0.106980199	0.091494791	0.144437063	0.13159718	0.153020065	0.116549551	0.146921935	0.124429651	0.124353994	0.148495884	0.130272038	0.128617841
cg00470955	0.056137323	0.04943346	0.041686118	0.047680297	0.047403493	0.048034573	0.06898657	0.050294298	0.051016837	0.085464184	0.052410762	0.060975239	0.050829913	0.047333859	0.052546998	0.050314718	0.051806632	0.050550972	0.051945068	0.0541088	0.048115173	0.069955857	0.055991878	0.048843339	0.048185224	0.054438179	0.053853759	0.058689663	0.048881455	0.053308415	0.053995671	0.047200388	0.046930668	0.046961097	0.055946762	0.047637825	0.044400458	0.045241637	0.042311298	0.049824539	0.043000422	0.050025683	0.04033289	0.044497207	0.053571538	0.040076129	0.049273911	0.049649703	0.039336905
cg00470976	0.849038178	0.816484295	0.930954295	0.89280307	0.813661222	0.921815656	0.908043871	0.900131675	0.872870718	0.916976961	0.931341854	0.756769489	0.912108399	0.757401614	0.88835154	0.919333861	0.81813693	0.799910307	0.869648226	0.895377106	0.85217	0.923553655	0.931152326	0.87326927	0.930238691	0.937613792	0.880059265	0.908963899	0.881667606	0.952266772	0.936409492	0.866745089	0.925324486	0.883885502	0.920224512	0.89329603	0.908136238	0.942969986	0.899952794	0.821625955	0.77139821	0.850766965	0.828719069	0.935544897	0.820249838	0.863603882	0.908429869	0.951350765	0.888542159
cg00471170	0.919085833	0.928099717	0.845844378	0.929861313	0.902492441	0.916323464	0.911380133	0.895902978	0.918218709	0.930626347	0.899281157	0.905578484	0.911391832	0.892546929	0.922429396	0.911447393	0.918692504	0.90753215	0.916683564	0.92149121	0.926959713	0.922702763	0.916383937	0.920092537	0.922084232	0.925904501	0.929442702	0.920163657	0.914649456	0.920169677	0.923281324	0.92594564	0.918492714	0.913109757	0.919909167	0.919589567	0.934070237	0.92950392	0.929204358	0.927578736	0.920628556	0.893879033	0.895259077	0.897377277	0.921953554	0.892749302	0.916888247	0.928422152	0.901339703
cg00471663	0.023174304	0.02258123	0.022187954	0.023413803	0.024432602	0.022248624	0.02380137	0.021143412	0.025875549	0.022584266	0.022612969	0.021684722	0.02117283	0.02023416	0.026197042	0.021622766	0.024597958	0.022505287	0.025101849	0.023746453	0.021711578	0.022430597	0.023298866	0.02280474	0.026482692	0.024734138	0.022064132	0.023728495	0.02259828	0.023276065	0.025461899	0.022308802	0.022657803	0.020376776	0.024249173	0.021512008	0.020852232	0.022649091	0.022988774	0.020603953	0.024401865	0.026106266	0.025425809	0.020702939	0.021098746	0.023142358	0.023844089	0.021826847	0.022176803
cg00471664	0.039468026	0.035679868	0.038805226	0.033629835	0.031422934	0.042744928	0.048196811	0.038996293	0.038139393	0.100762051	0.03957567	0.079400621	0.03752677	0.037077989	0.039886126	0.038483531	0.047160971	0.03632947	0.040032156	0.044531374	0.036051177	0.042478155	0.037367194	0.044619944	0.036339675	0.034790962	0.041205187	0.038104232	0.034020762	0.041398937	0.037309149	0.036554069	0.043516634	0.041047409	0.047845225	0.03855894	0.037115566	0.033741558	0.043713457	0.042899997	0.03937454	0.03936224	0.038950316	0.049547539	0.036347811	0.050700004	0.040832858	0.036979572	0.063751041
cg00471897	0.973764253	0.974212938	0.943599331	0.973620423	0.972888683	0.965772458	0.971569611	0.968717105	0.971490433	0.976446867	0.974985765	0.972932795	0.968729864	0.963719994	0.967858919	0.967448405	0.969991651	0.971980589	0.969121966	0.972403591	0.976004208	0.971659682	0.968588254	0.97052575	0.970549963	0.966218123	0.974588864	0.971707424	0.974140733	0.971467101	0.970549711	0.973018196	0.964038309	0.966902059	0.968583275	0.968787834	0.980807538	0.978926292	0.97912867	0.978878196	0.976781815	0.967320277	0.969974589	0.968718235	0.978520274	0.968624236	0.972918134	0.977322627	0.970035194
cg00472347	0.985517106	0.986363605	0.960133991	0.984358616	0.987066584	0.980422586	0.983646497	0.987064768	0.98345985	0.986636664	0.985776753	0.986798262	0.985844585	0.986220213	0.98449753	0.986891049	0.986060919	0.986147311	0.984173186	0.984069594	0.984934114	0.984882075	0.985925291	0.984606663	0.985006039	0.985718352	0.983828159	0.979710673	0.987226854	0.979592033	0.98088626	0.985925644	0.985873923	0.986420363	0.983777783	0.986096985	0.984694701	0.988034077	0.986063426	0.985936823	0.987124318	0.984775955	0.987155949	0.984729847	0.985052367	0.98586832	0.986546472	0.987582989	0.985827691
cg00472898	0.816834202	0.811975581	0.806155243	0.857499235	0.831628484	0.83360502	0.851099899	0.834195841	0.819113321	0.831428247	0.814500202	0.837711	0.840404808	0.834479823	0.839242428	0.805101984	0.823426857	0.844889177	0.816834789	0.798921691	0.807588171	0.845955871	0.840487266	0.812921885	0.829050894	0.842972719	0.813536189	0.845986242	0.838046786	0.833686587	0.801758322	0.835159634	0.823654773	0.830628248	0.815085258	0.844523797	0.819831662	0.842129245	0.839309774	0.83451321	0.818161047	0.840357336	0.856776473	0.820430662	0.833459221	0.856309072	0.865863819	0.834545136	0.85941334
cg00472926	0.047696191	0.216849682	0.384075398	0.142510658	0.689942702	0.462428653	0.237239011	0.771186566	0.693682307	0.364686842	0.759961241	0.834626972	0.520328523	0.766824901	0.599798732	0.59342911	0.449679958	0.420497712	0.42391406	0.276774992	0.103733125	0.29276875	0.230912407	0.161764165	0.329629258	0.156146665	0.18139804	0.163169434	0.238929783	0.257415806	0.369458282	0.198098044	0.325806726	0.296849062	0.20412727	0.279674172	0.13608674	0.121110586	0.194830085	0.254663337	0.784683616	0.454357064	0.83914706	0.394406463	0.167660918	0.320579261	0.346956395	0.088811863	0.304409937
cg00473176	0.577154369	0.558562339	0.513547908	0.440454502	0.562540981	0.634437463	0.596497788	0.612018769	0.766981254	0.631561213	0.762076931	0.65957957	0.637150524	0.644368889	0.648476825	0.631736616	0.578551206	0.604522414	0.56334332	0.589043732	0.48838314	0.51826123	0.526153958	0.546713871	0.529549045	0.414271387	0.57669308	0.526927554	0.649911173	0.492371787	0.543328037	0.50212211	0.473950922	0.436078935	0.468496521	0.546593463	0.498914174	0.755741297	0.511738268	0.563415859	0.618861571	0.528625277	0.760161368	0.589326928	0.577860196	0.544846877	0.648649146	0.483652063	0.477517515
cg00474657	0.901349003	0.890471637	0.886103183	0.883040733	0.889836833	0.896931612	0.881635848	0.897311253	0.929624344	0.910271507	0.909194637	0.909481471	0.894067181	0.915650088	0.909945666	0.896291318	0.89695338	0.900982067	0.882791039	0.906166709	0.874067114	0.898550942	0.902726893	0.9283222	0.879744554	0.834047741	0.880102585	0.891162247	0.839313512	0.904468641	0.879713718	0.882740521	0.897526254	0.85118733	0.862119271	0.867690122	0.873870632	0.875183761	0.888260614	0.91717848	0.908712216	0.920311294	0.921352241	0.914814379	0.89378691	0.871121074	0.917597828	0.878946406	0.861066077
cg00475260	0.144481949	0.127552253	0.098804706	0.133599884	0.100676183	0.135618371	0.144809112	0.123581178	0.12008281	0.158399599	0.112383918	0.134509961	0.136459482	0.119516016	0.127821929	0.199878458	0.132440851	0.099128932	0.108907788	0.12694923	0.140260139	0.119259887	0.11009818	0.118006673	0.125374062	0.133686731	0.123587743	0.113730818	0.122931093	0.132283466	0.124318871	0.170441383	0.249104879	0.08196589	0.112084347	0.119373144	0.110585345	0.109115559	0.108666113	0.111859915	0.125807939	0.120230484	0.114169535	0.11740497	0.113472195	0.102584787	0.117729735	0.13747039	0.101725729
cg00475509	0.080433013	0.06904595	0.104001852	0.087886796	0.05466895	0.063210253	0.07806723	0.061571586	0.049871845	0.070867315	0.062790153	0.061188689	0.05460224	0.075315628	0.083754256	0.06576455	0.068625984	0.060657374	0.062235958	0.062734099	0.070030903	0.068525458	0.076549698	0.068252918	0.075298956	0.088190034	0.055626052	0.072359253	0.101123234	0.08371803	0.079312089	0.088823014	0.108200744	0.078211704	0.087921651	0.084649337	0.09215982	0.067089148	0.075535413	0.07670062	0.060100529	0.09287708	0.075198718	0.081387289	0.065573654	0.088391544	0.080278112	0.076504215	0.091538009
cg00476429	0.977761377	0.932534269	0.928741697	0.908457845	0.927435679	0.884033347	0.804324262	0.94221636	0.92186953	0.884918797	0.863726591	0.908733735	0.888193105	0.944817873	0.875245634	0.913218192	0.924507123	0.884340492	0.875404497	0.93467785	0.930249682	0.941297352	0.835375245	0.916213512	0.849624854	0.937019101	0.957729594	0.894426392	0.903806448	0.873742962	0.935968238	0.892048467	0.831504524	0.879759829	0.945844945	0.800989878	0.85410803	0.868387002	0.981386414	0.902403901	0.922381232	0.914358132	0.749707762	0.923241994	0.964711735	0.86845456	0.928260877	0.921867345	0.925542862
cg00479641	0.960763883	0.960171938	0.940160788	0.956679353	0.954184948	0.957595433	0.956471279	0.959038678	0.959271105	0.954409463	0.953763348	0.958055338	0.95638727	0.956196104	0.957343509	0.953298322	0.957045145	0.958026956	0.958007093	0.952924167	0.960850098	0.958096336	0.958558508	0.958420303	0.956437143	0.958326744	0.958518128	0.955987645	0.955364708	0.958734893	0.95519779	0.956251828	0.956176967	0.956584545	0.955950613	0.960758738	0.961130744	0.950232951	0.951917591	0.955524232	0.961225302	0.944956315	0.956236163	0.948946282	0.951977643	0.946906396	0.952819451	0.951095197	0.950109853
cg00480149	0.026447059	0.032158767	0.023762276	0.030680447	0.027059477	0.032952047	0.021610487	0.025390138	0.047990688	0.029029802	0.040030051	0.021622153	0.030836412	0.02711168	0.034993125	0.028433056	0.028869964	0.027918257	0.030104158	0.028923076	0.030671318	0.030182239	0.027752724	0.025522146	0.030528907	0.032652656	0.027962244	0.038564228	0.030433058	0.033796013	0.029521239	0.026411598	0.031189485	0.040347258	0.031368717	0.025083245	0.027065288	0.027434088	0.027214266	0.038276796	0.041736796	0.042229349	0.050964013	0.053050626	0.036470345	0.030301203	0.057948749	0.03166052	0.026915036
cg00482994	0.559796232	0.61962474	0.761605012	0.643551419	0.865429246	0.776037098	0.652659225	0.904863612	0.886281737	0.750483963	0.927044111	0.910061986	0.800226571	0.880429501	0.830448254	0.814869808	0.78606916	0.768163744	0.809918911	0.678976439	0.556172735	0.676784264	0.719375993	0.558752011	0.675646429	0.616172613	0.623163683	0.608842553	0.613355936	0.651062607	0.71916158	0.614291244	0.618331226	0.675342123	0.649610353	0.704353549	0.544125097	0.611617451	0.623113268	0.697425324	0.886707708	0.836790018	0.922272167	0.718047181	0.594944696	0.713110905	0.725118552	0.566469475	0.668278084
cg00483633	0.940071208	0.938125901	0.930396934	0.930129252	0.939148184	0.921271485	0.930457413	0.945669287	0.938310535	0.944185686	0.94878357	0.924412151	0.936117385	0.940714399	0.943536899	0.945167399	0.940372582	0.93721476	0.926163521	0.940923258	0.925602804	0.947452503	0.941057702	0.945572891	0.948354719	0.936291212	0.93694232	0.928381773	0.939143498	0.93353634	0.938155943	0.92582662	0.932114783	0.932763265	0.936278947	0.928519004	0.927273291	0.912303259	0.939017951	0.924660595	0.924572057	0.926072384	0.937908691	0.933958825	0.92292797	0.922363103	0.924037958	0.934424115	0.935201376
cg00484915	0.900260133	0.842007463	0.830883438	0.86783626	0.76114877	0.820073854	0.842135987	0.75307568	0.807058188	0.845081181	0.774094665	0.754423029	0.802291248	0.737338463	0.771497495	0.786519956	0.808271035	0.799519196	0.812551894	0.845113301	0.875973269	0.868786409	0.831033795	0.886200314	0.822306182	0.846479898	0.856340986	0.862601395	0.856213235	0.83273186	0.848478121	0.844600562	0.838198683	0.810321883	0.876223035	0.85415575	0.860522463	0.894022747	0.841376853	0.841968051	0.796327981	0.841357256	0.695961081	0.833739646	0.833747099	0.798357505	0.825602211	0.89518734	0.829656013
cg00486031	0.645416144	0.639780696	0.61220046	0.635095049	0.588170125	0.612545293	0.634734443	0.639433226	0.604659717	0.635206671	0.612248213	0.611585182	0.590261556	0.589144836	0.611376346	0.589632097	0.579728234	0.633288049	0.603930659	0.640045142	0.61063608	0.633223015	0.61127419	0.662178698	0.591363228	0.580263543	0.630499419	0.584312271	0.61801804	0.602093436	0.589444259	0.604856682	0.614703461	0.620803612	0.597860848	0.641242769	0.584828969	0.584788579	0.594997835	0.577751737	0.572375229	0.618667213	0.561550614	0.564219828	0.575219937	0.613072963	0.614892515	0.617752422	0.613446901
cg00486998	0.611545873	0.520526716	0.48236095	0.459962755	0.616321807	0.598228716	0.73814975	0.55673029	0.641325894	0.510097365	0.708727442	0.660404066	0.592682348	0.579192396	0.60561951	0.559606757	0.676948342	0.652608088	0.633867546	0.580664079	0.636285244	0.559031579	0.779449181	0.656679793	0.59107968	0.604100013	0.507190869	0.583527173	0.682343395	0.598883075	0.56885376	0.571604747	0.672704556	0.572450129	0.70142476	0.660473016	0.473311847	0.474754127	0.517953303	0.64969212	0.603189289	0.572335717	0.671479663	0.624519807	0.472678225	0.709766676	0.533320524	0.51711764	0.583001514
cg00487538	0.041617102	0.045443196	0.048456033	0.05605961	0.054989833	0.051534633	0.043790511	0.045632726	0.043085955	0.044742369	0.066492694	0.064170089	0.035706577	0.045598389	0.041363269	0.053727647	0.053926697	0.04721761	0.04448264	0.039453587	0.037384523	0.045545974	0.040555547	0.0386397	0.050538238	0.038015756	0.039161782	0.047509292	0.031080821	0.049522113	0.04178138	0.040401743	0.036941593	0.034189553	0.036506912	0.045635987	0.030322631	0.029948619	0.039172582	0.03937764	0.043954452	0.043137669	0.046314023	0.039593018	0.03825994	0.052425101	0.031652633	0.03282532	0.032476531
cg00489376	0.963467727	0.93528645	0.912069423	0.935735548	0.672824628	0.714290162	0.923727274	0.62048015	0.572154766	0.824135749	0.576502794	0.595597155	0.739344601	0.674739737	0.683617418	0.736045801	0.765367334	0.757035923	0.770462818	0.909335802	0.951077532	0.9219348	0.887358088	0.939399676	0.87180683	0.942818096	0.937685102	0.943664607	0.882232986	0.897161401	0.882565495	0.932092754	0.889185301	0.866971661	0.926689538	0.888608669	0.933568216	0.927075332	0.907449045	0.871475078	0.650091692	0.888188727	0.6090598	0.778493362	0.930813217	0.855093373	0.808072343	0.941767644	0.883787843
cg00489428	0.938185859	0.929585164	0.930635801	0.939984614	0.957797957	0.942559496	0.935783841	0.958252418	0.95279594	0.938731125	0.951601092	0.957409123	0.959452101	0.957363567	0.950176821	0.947161977	0.946128098	0.931859992	0.952580728	0.953014308	0.927462991	0.944329919	0.943717687	0.932735422	0.951592815	0.926295866	0.942714947	0.920030007	0.935083431	0.947751495	0.941550046	0.95090652	0.94272519	0.948478567	0.90328227	0.940764129	0.923143898	0.918787768	0.910941188	0.92772202	0.949944771	0.945725178	0.952630197	0.909074807	0.937489183	0.917117607	0.931323039	0.91661035	0.922212317
cg00490620	0.380457564	0.265203774	0.316322617	0.294120333	0.435051847	0.417592827	0.457122614	0.585088802	0.458191527	0.573832702	0.450972344	0.585382736	0.443473212	0.464608622	0.552216733	0.555655662	0.502719138	0.606237947	0.514014689	0.59650227	0.423172881	0.47449104	0.53416562	0.333215227	0.588415117	0.506435617	0.637462292	0.485593744	0.527991649	0.464929555	0.520863082	0.479536703	0.520288559	0.496248538	0.540924305	0.544973541	0.626441045	0.364188768	0.516899721	0.541524743	0.505727117	0.478748879	0.545572311	0.527147573	0.483613092	0.604060966	0.488617074	0.311096173	0.588939986
cg00491561	0.422779152	0.381965785	0.577092056	0.495187137	0.633032534	0.577324203	0.534012472	0.597030944	0.628926217	0.507575449	0.695325546	0.619992813	0.604235782	0.641074423	0.480803129	0.55031951	0.623773491	0.546832449	0.536366231	0.513549615	0.46913146	0.505539921	0.472246356	0.412472793	0.487371089	0.377085585	0.50737366	0.420734056	0.412237422	0.464327719	0.503286083	0.433080892	0.575644589	0.448665092	0.428398377	0.581492894	0.444093905	0.441978978	0.534706886	0.396002869	0.510127177	0.394772086	0.548701158	0.541352533	0.420231785	0.486931958	0.42470799	0.462632001	0.482075718
cg00493297	0.875444327	0.885198995	0.878765073	0.880455028	0.882168347	0.908612914	0.84093953	0.89610212	0.918786618	0.909313252	0.89198702	0.899634209	0.889427051	0.889800633	0.913526552	0.892839105	0.900522357	0.904083786	0.890304151	0.893427911	0.882461975	0.918252596	0.92819602	0.896893795	0.892167213	0.862727677	0.889696575	0.852918783	0.873413357	0.88781152	0.877297432	0.88713735	0.849203152	0.86681171	0.854718764	0.862183735	0.854688286	0.875121874	0.87635719	0.923271918	0.861311199	0.876517649	0.889062575	0.855424252	0.888175774	0.875293376	0.887866396	0.886258029	0.84111373
cg00493831	0.119281162	0.139668673	0.179729524	0.127572363	0.083619206	0.08767794	0.108420544	0.09195391	0.102090944	0.121447253	0.081518371	0.093126482	0.082422914	0.095388254	0.087039027	0.081282445	0.122193536	0.101727916	0.107937296	0.099125566	0.128625722	0.12582755	0.128788586	0.102290252	0.120538107	0.107629691	0.106937156	0.10659674	0.120763774	0.114113306	0.098597708	0.116832959	0.113566987	0.146486662	0.132407797	0.106707326	0.108838875	0.102849712	0.119641714	0.107735094	0.079258885	0.074583457	0.081328292	0.140133839	0.12690521	0.10429177	0.090845556	0.112374043	0.09035178
cg00493843	0.891151729	0.854492484	0.87020317	0.865850323	0.780941938	0.767621482	0.832241939	0.716962247	0.779869123	0.805559112	0.81137091	0.730870402	0.795904177	0.763265979	0.799877087	0.803092781	0.841794118	0.78713373	0.835089466	0.798733981	0.872038168	0.823976785	0.847318109	0.832519694	0.809291416	0.842488997	0.85673997	0.813964122	0.803774034	0.830023822	0.834842399	0.837114154	0.870859492	0.778797127	0.846344889	0.802364309	0.821777289	0.815228359	0.837771234	0.831075395	0.747906313	0.831721888	0.879937349	0.790601388	0.851755494	0.814562771	0.804738274	0.835650909	0.773896503
cg00499875	0.57991914	0.586387536	0.530609544	0.547020003	0.530952436	0.496707431	0.52066233	0.488994526	0.514591048	0.466174144	0.513629266	0.516545927	0.522145988	0.492061297	0.502696381	0.537272883	0.548123721	0.505110753	0.562794059	0.525451603	0.537347486	0.557499085	0.536023717	0.517423585	0.530869288	0.567518504	0.556233374	0.530171205	0.526044883	0.524682247	0.520679691	0.562853165	0.489144928	0.51579191	0.506039734	0.511093736	0.524545435	0.513445601	0.511131994	0.501806941	0.497238668	0.476418561	0.535835402	0.482445928	0.510271055	0.476965838	0.489008559	0.527416458	0.481990181
cg00499973	0.951172378	0.900377251	0.732701741	0.925580897	0.825077507	0.824651018	0.915086357	0.847475299	0.78080288	0.872894932	0.798212499	0.791514147	0.799661883	0.757238765	0.813230103	0.819602789	0.831388072	0.882195102	0.797854974	0.901206672	0.94530565	0.918617992	0.933920093	0.923072412	0.857086368	0.917400165	0.928182311	0.915724624	0.913555628	0.912841874	0.870824452	0.919838548	0.86871218	0.919687542	0.925100597	0.884068297	0.936228174	0.928362877	0.915088585	0.88348009	0.736720751	0.853597374	0.395932443	0.852649342	0.924166005	0.917273696	0.867761016	0.932563682	0.86761528
cg00500341	0.809172872	0.697677081	0.650130937	0.819182488	0.535695635	0.608044469	0.724409543	0.533371528	0.478819511	0.643306992	0.46755997	0.470271976	0.535592866	0.565722598	0.566299617	0.546092028	0.614582727	0.567534137	0.588374871	0.693878765	0.742660782	0.736261906	0.763375898	0.728887733	0.60949588	0.711573364	0.7766788	0.723107024	0.714243465	0.712902463	0.725888627	0.735935575	0.680116434	0.74386165	0.762296089	0.721119428	0.678261187	0.738723461	0.699113415	0.674933552	0.494749592	0.651934951	0.447244127	0.62220322	0.739094238	0.642698212	0.611372029	0.771292669	0.669787382
cg00500681	0.04681258	0.041433615	0.047182041	0.043217207	0.043660187	0.049560841	0.042500942	0.047918494	0.043760148	0.052662725	0.052105665	0.046308997	0.044954508	0.043373059	0.044026473	0.047611831	0.044003279	0.044713945	0.04733526	0.040843487	0.043218213	0.044333406	0.043712696	0.045391231	0.045712499	0.044024802	0.041330315	0.048112494	0.049403749	0.047397515	0.054517697	0.043648716	0.047833133	0.044966874	0.045341883	0.040155952	0.042039185	0.042478248	0.047662681	0.046896103	0.049401172	0.055189553	0.049658811	0.048959796	0.042927835	0.049330038	0.047748065	0.04222873	0.054722055
cg00504554	0.755642243	0.843819921	0.740997132	0.829043376	0.901718596	0.902959023	0.862008959	0.925559332	0.911699747	0.893624598	0.920368735	0.910972594	0.900396892	0.923029269	0.920837391	0.909199179	0.888293114	0.870977387	0.89764973	0.867304562	0.850166393	0.871916323	0.883033135	0.852928809	0.865871003	0.790210501	0.856562484	0.824355527	0.834206281	0.847334499	0.877533019	0.858402549	0.851464835	0.865407282	0.795112554	0.852585246	0.823643816	0.800529105	0.833696716	0.873125243	0.906809711	0.906776027	0.833021218	0.870506431	0.82274986	0.885819158	0.865825021	0.826225043	0.826503412
cg00505361	0.073255432	0.067216728	0.094385012	0.067946251	0.078656273	0.069270017	0.076444294	0.073477803	0.067915266	0.071208814	0.063044239	0.084785117	0.083541689	0.083453293	0.063781802	0.077668411	0.076729499	0.063334136	0.076172935	0.065575847	0.066242112	0.063563921	0.071485544	0.077156875	0.061239844	0.064199753	0.061151111	0.071241751	0.090716589	0.073208132	0.069022016	0.059177106	0.06624987	0.070111572	0.06923292	0.061375786	0.054861992	0.071820545	0.054856829	0.059589685	0.064089295	0.080962032	0.065637881	0.080122547	0.065276425	0.065288648	0.064369983	0.073099386	0.085976217
cg00505445	0.799633181	0.743860974	0.773413549	0.845870226	0.715376643	0.641397154	0.807097285	0.816038608	0.653579854	0.798434886	0.613801087	0.711830141	0.713316647	0.657929809	0.780187486	0.707933556	0.683730685	0.778519101	0.667900173	0.753185772	0.825406127	0.780477732	0.803308359	0.870449032	0.711893044	0.664235257	0.706709336	0.828952861	0.83980033	0.776908517	0.679362573	0.729386679	0.761188001	0.733894793	0.727027244	0.694203058	0.807061983	0.821304254	0.775445155	0.770323537	0.608848926	0.75111061	0.70050699	0.777502646	0.795470758	0.828636112	0.790430265	0.837676384	0.831623592
cg00507817	0.035533874	0.041828692	0.052895575	0.040035854	0.078446983	0.04536092	0.038498447	0.102142607	0.058002377	0.041411458	0.05653982	0.065768836	0.057612125	0.097755561	0.055577997	0.04996169	0.041790776	0.058435838	0.043753083	0.036477399	0.033187442	0.038342968	0.044481039	0.041055508	0.047173512	0.035509615	0.033531423	0.038325889	0.03650133	0.053880179	0.044901273	0.040249593	0.04249793	0.045769712	0.047685388	0.040110233	0.04018544	0.043035633	0.050454159	0.050651274	0.065192342	0.041906885	0.071634671	0.048269915	0.039794067	0.042378618	0.068355188	0.041461638	0.035723318
cg00508255	0.877947698	0.817341055	0.685178014	0.858825574	0.297400411	0.527066087	0.812645963	0.260580463	0.273643963	0.712519667	0.266011976	0.214954972	0.534114774	0.28462223	0.38324678	0.533958855	0.530506946	0.537032667	0.593834858	0.780333046	0.859987823	0.825256054	0.81387443	0.82429397	0.686147178	0.841484098	0.818751049	0.846351663	0.758674709	0.747924432	0.761302809	0.803445169	0.789265103	0.762415579	0.822767861	0.79363033	0.852998657	0.863457524	0.809118812	0.712051281	0.307598225	0.619763917	0.249194069	0.574428754	0.810590178	0.688392544	0.646957849	0.874459081	0.708756034
cg00510450	0.934249807	0.935960675	0.895488332	0.943622206	0.944101861	0.944138595	0.912473875	0.940612538	0.942430735	0.937671532	0.942804855	0.943791169	0.937204814	0.933192983	0.919470097	0.935417863	0.92532939	0.939019665	0.937827118	0.941434019	0.951117562	0.942223411	0.945460009	0.949407419	0.939486431	0.925193051	0.947879763	0.943126716	0.932920565	0.944291674	0.932623159	0.942589613	0.930340353	0.938237535	0.935505713	0.942262868	0.936716775	0.908045289	0.933328181	0.933379711	0.932148867	0.903687027	0.929711865	0.927107701	0.923778276	0.92246797	0.92247679	0.936418855	0.932786566
cg00512700	0.927817053	0.91386482	0.94558861	0.950048109	0.923021552	0.94031569	0.954889803	0.944259265	0.928420995	0.91470829	0.92702962	0.936343344	0.931109303	0.942252823	0.959686212	0.938602082	0.952384204	0.950468876	0.932108718	0.939283985	0.913043924	0.90833371	0.952451895	0.930197771	0.935259914	0.935814691	0.946017333	0.93516576	0.954067009	0.943355614	0.938939728	0.944736107	0.935959522	0.950915498	0.946198216	0.943810844	0.940772763	0.941311505	0.937804947	0.948094555	0.913108972	0.919438102	0.912555952	0.938324073	0.925524641	0.93981885	0.933879192	0.949694963	0.893537505
cg00513357	0.148882598	0.330275194	0.444899837	0.25070738	0.706822077	0.535147862	0.29304092	0.761464383	0.702819797	0.441345345	0.736557288	0.728698651	0.572565603	0.7104742	0.630190386	0.612271036	0.509547531	0.511500689	0.535076585	0.333535305	0.206777899	0.354479004	0.297682816	0.230615005	0.407458902	0.283437225	0.321701261	0.226276457	0.301700254	0.330556614	0.396342602	0.298729252	0.317318063	0.37121762	0.27112535	0.332908528	0.186770258	0.236580114	0.276568373	0.344624038	0.693369219	0.535745003	0.670019264	0.44233715	0.271654671	0.326829545	0.462088891	0.156425961	0.357719709
cg00515235	0.624856834	0.491818954	0.377294204	0.676861138	0.219973704	0.224961283	0.633625997	0.127003736	0.263026616	0.440707031	0.180764777	0.125498095	0.33458527	0.237792145	0.295581008	0.366076239	0.383239601	0.358107711	0.392206984	0.567286522	0.610244111	0.480855559	0.581469266	0.59654452	0.522162733	0.517091785	0.599054589	0.535943605	0.457114588	0.56532443	0.372055804	0.527275242	0.525732599	0.468261696	0.573013502	0.398988436	0.584448159	0.474794877	0.622239718	0.463590298	0.192829383	0.374735433	0.132984104	0.365499511	0.508712728	0.403809841	0.401873972	0.550922674	0.418585867
cg00516349	0.857712024	0.823626853	0.695571518	0.837776914	0.500574932	0.636948994	0.783399666	0.468055348	0.466398786	0.771925739	0.509009559	0.414436851	0.626700235	0.474028525	0.610700919	0.58271248	0.712545749	0.709466632	0.663287041	0.764552342	0.861061356	0.800559787	0.81884264	0.833517964	0.74919605	0.834478504	0.815555296	0.830704732	0.832302869	0.788268944	0.80058869	0.812374353	0.802835378	0.82901408	0.827765893	0.778155363	0.844454054	0.860349355	0.812427319	0.808637422	0.518384626	0.744559711	0.41065252	0.725141653	0.854107645	0.752161423	0.753178894	0.866250307	0.776312686
cg00518702	0.161626373	0.111735812	0.102684504	0.120163687	0.053855846	0.060743031	0.1495115	0.046370059	0.04067936	0.064779526	0.050254511	0.047991084	0.066987616	0.050535093	0.04900906	0.061843622	0.056174598	0.05962923	0.058282277	0.071338961	0.115737082	0.09437862	0.11182016	0.130741468	0.062368435	0.089784892	0.100347487	0.105299089	0.114378044	0.083214415	0.076175476	0.102155472	0.125666424	0.078392535	0.098085413	0.08108809	0.116238621	0.116676469	0.094528364	0.070438224	0.042869506	0.093975243	0.047177761	0.056918721	0.099828746	0.08116372	0.053079943	0.141180508	0.103080859
cg00518708	0.926545188	0.927577637	0.871367077	0.934133414	0.921088173	0.914890126	0.917267863	0.928778002	0.916081248	0.933273783	0.92192061	0.924670222	0.922813737	0.911302345	0.930795888	0.917771098	0.929789645	0.932091359	0.928636149	0.922880598	0.938113644	0.923831645	0.922659231	0.927563091	0.928541562	0.918517646	0.927231677	0.929762938	0.911669057	0.930574614	0.923913534	0.921732125	0.916089125	0.927216477	0.929298782	0.920240879	0.932838743	0.92565091	0.92607846	0.928366864	0.923105723	0.908248119	0.907505403	0.910085936	0.937772708	0.913543349	0.92101705	0.935814451	0.915451517
cg00519323	0.796033196	0.895777158	0.884114502	0.881857678	0.928365305	0.928374905	0.872379959	0.938367147	0.932489704	0.915150265	0.943298707	0.926722987	0.926389785	0.941092698	0.927683979	0.916279585	0.891130319	0.893800658	0.904331787	0.757750058	0.835706769	0.854088791	0.875731846	0.749616899	0.843481851	0.839266646	0.776769014	0.753897103	0.897755456	0.859755508	0.821608341	0.627512232	0.889391428	0.886608295	0.791326612	0.831600858	0.744353613	0.726396015	0.725604065	0.888273702	0.939167098	0.870711253	0.931571384	0.891788445	0.817642431	0.809993215	0.898234917	0.878684689	0.901373632
cg00519918	0.926013856	0.939513261	0.941385625	0.942266455	0.956911833	0.948529141	0.937837147	0.958432085	0.963092373	0.96031226	0.960769073	0.959610541	0.947916976	0.95468974	0.955858055	0.939284219	0.95246116	0.950040101	0.920954266	0.928216899	0.918558098	0.930380258	0.943765274	0.947887445	0.941597424	0.914247935	0.905645015	0.938331056	0.951161921	0.933197724	0.933000469	0.939257866	0.946715472	0.916966763	0.931112417	0.932457706	0.891065576	0.925827491	0.9169712	0.949615316	0.960664036	0.944037174	0.957447938	0.948237998	0.918913126	0.946265344	0.936617574	0.930091693	0.943187837
cg00522402	0.958474607	0.961195743	0.958893634	0.960779438	0.965746878	0.968034039	0.964111113	0.971565214	0.964993258	0.969369555	0.966284963	0.968106176	0.969075542	0.958705683	0.96421131	0.961609793	0.958841108	0.96747416	0.958308825	0.956792165	0.961535198	0.963654629	0.967481852	0.958618838	0.963743958	0.951923546	0.955359198	0.957062053	0.964824521	0.957847358	0.955264455	0.966298464	0.965525142	0.953518523	0.952887632	0.968488533	0.94685861	0.951190908	0.95795668	0.954939598	0.949642198	0.948456766	0.959854735	0.951045161	0.950640117	0.957051868	0.952558108	0.952951726	0.920059102
cg00522519	0.937972654	0.914198303	0.901150918	0.93666645	0.848050617	0.85293894	0.936846155	0.815363756	0.856138942	0.899455705	0.878770683	0.777455472	0.892222761	0.802602461	0.851246539	0.863947153	0.86072634	0.879317534	0.884834745	0.919547356	0.95237143	0.907273379	0.928268071	0.935929932	0.910304949	0.915590086	0.936067961	0.913051199	0.900813075	0.923626569	0.897611776	0.886741153	0.902028686	0.893495603	0.934601986	0.892043985	0.938428601	0.93084389	0.915593334	0.892770265	0.764153599	0.836883008	0.801447262	0.904802104	0.920902787	0.91093591	0.902303333	0.940408878	0.896390766
cg00522668	0.840830082	0.680010768	0.775131169	0.703288208	0.792885717	0.746866937	0.780096614	0.816317391	0.815529774	0.673594685	0.830251729	0.823570031	0.767384365	0.789529382	0.787916328	0.694593892	0.762712327	0.783117604	0.740054783	0.79991966	0.779355306	0.836811306	0.727124447	0.650394652	0.800707005	0.704276959	0.799729147	0.693807993	0.785474952	0.714627884	0.757940915	0.62157926	0.803240267	0.783890937	0.702094003	0.790089886	0.667003723	0.637136306	0.74973752	0.748391795	0.707814591	0.654054461	0.828517323	0.694192395	0.71491613	0.768665545	0.715615347	0.587469469	0.725398294
cg00523855	0.122712318	0.182139288	0.218340239	0.138608061	0.231448407	0.255236468	0.240998065	0.197141817	0.208723377	0.22035773	0.310616975	0.273547229	0.237706355	0.23338293	0.223146878	0.256879952	0.232506923	0.222965654	0.249680728	0.164309569	0.166821421	0.194967459	0.207600086	0.187356892	0.204132289	0.163656194	0.18208342	0.114430589	0.257875306	0.159561327	0.200757171	0.216943872	0.236003938	0.181328535	0.275141843	0.178865663	0.128659655	0.164835617	0.114773846	0.196416648	0.293566923	0.2521631	0.169509667	0.174230928	0.141112544	0.189273338	0.154176555	0.11403156	0.188420327
cg00525251	0.793018471	0.842212268	0.847237691	0.811129042	0.887122227	0.864373191	0.855994608	0.9154354	0.906623385	0.88742327	0.8939978	0.884925069	0.90073304	0.86273438	0.878393944	0.879581599	0.849696973	0.877982451	0.862591382	0.818576209	0.695262645	0.865000285	0.823064213	0.867808291	0.820876858	0.846414046	0.854215401	0.857103334	0.878391699	0.863608103	0.874016343	0.862065108	0.852896718	0.867689378	0.77788437	0.844305357	0.775934743	0.817199272	0.834258891	0.814877324	0.902022264	0.836839815	0.89333742	0.855429381	0.838365638	0.80178959	0.867764696	0.860480901	0.835810635
cg00527415	0.549033409	0.52372029	0.423770331	0.531205077	0.49562283	0.395364739	0.503187292	0.400045189	0.427624631	0.370213731	0.424327425	0.594285115	0.393064613	0.536563676	0.397251281	0.415649474	0.588774344	0.515251903	0.38752542	0.524262815	0.531114853	0.370301655	0.371695118	0.51590243	0.379418742	0.380004492	0.543017368	0.394202218	0.551325502	0.388117411	0.387868377	0.521244931	0.392168366	0.394171943	0.391272987	0.387668069	0.331603564	0.337393637	0.376527512	0.589965618	0.522446687	0.467444292	0.422315135	0.411121118	0.541359166	0.419042865	0.359293174	0.327722523	0.39836238
cg00531009	0.864188279	0.86177442	0.829917358	0.870784828	0.888508859	0.88793502	0.902800731	0.910326497	0.881094892	0.92819116	0.917668175	0.934759821	0.90823984	0.911364139	0.908607799	0.891582331	0.890115095	0.869316922	0.896088633	0.88010959	0.853899061	0.871911686	0.863216276	0.87829807	0.876552167	0.853159118	0.867834608	0.86093962	0.880144098	0.883146327	0.869934408	0.851966964	0.842978634	0.849753457	0.822036643	0.870548597	0.828731564	0.870779471	0.861964565	0.872827014	0.908785906	0.849724764	0.870898782	0.854977085	0.859305976	0.831240107	0.864922172	0.857343034	0.870219883
cg00531909	0.606039257	0.604239272	0.601161935	0.605925647	0.582450342	0.589727206	0.589310175	0.605031419	0.581544585	0.604823508	0.569285523	0.577267829	0.596070814	0.576024291	0.607260113	0.622969089	0.568534354	0.637241255	0.60915473	0.578935078	0.602487494	0.62322353	0.584827782	0.598104676	0.618686003	0.629935096	0.643551713	0.60238132	0.604147382	0.594363433	0.627607982	0.589786368	0.594504373	0.628189978	0.601905041	0.5953029	0.570753228	0.555843308	0.548372777	0.543324929	0.557851138	0.528241049	0.553778107	0.529145446	0.564717963	0.554782802	0.552810456	0.575999459	0.580961868
cg00532890	0.026096601	0.024656883	0.025567792	0.027527091	0.027111271	0.026605579	0.024542209	0.024638019	0.024488399	0.034663931	0.02736697	0.039710995	0.024620546	0.027279995	0.02894839	0.027924106	0.030376017	0.025484663	0.023099322	0.027709091	0.022620865	0.023484004	0.026143526	0.026501227	0.026440172	0.024329403	0.026315234	0.03235587	0.027115301	0.034155928	0.029094397	0.026501779	0.025633574	0.026205488	0.024683211	0.025268157	0.025775409	0.026837432	0.029459165	0.029845639	0.028930113	0.023845451	0.035923178	0.025448397	0.028329677	0.025166288	0.029786986	0.030993768	0.023160925
cg00533774	0.816992383	0.802337955	0.799828169	0.819884458	0.796126753	0.774056673	0.821001026	0.763819475	0.778099037	0.843812107	0.774117809	0.802507346	0.81788733	0.755187645	0.799922023	0.803909354	0.806078299	0.779375393	0.778208292	0.805390954	0.800197704	0.796087696	0.792157818	0.81129982	0.797990846	0.804279357	0.787293025	0.802513666	0.750981606	0.797104238	0.798324028	0.799087321	0.781988718	0.781767251	0.802013753	0.810663432	0.793636376	0.797098027	0.766280952	0.793266088	0.787957322	0.810383876	0.774977432	0.789539745	0.803362464	0.764526235	0.788953962	0.808701224	0.789093921
cg00535482	0.309565891	0.51443722	0.713788076	0.755874384	0.206262302	0.258019133	0.637867808	0.142372098	0.146033025	0.23665044	0.18201774	0.143245213	0.280655976	0.203518657	0.203278583	0.426419658	0.427693806	0.27302796	0.494919874	0.475611489	0.920968972	0.688161953	0.41492952	0.28804791	0.520337888	0.809177754	0.81869448	0.561697704	0.623855266	0.434190994	0.252450134	0.397966365	0.584606024	0.520809605	0.463339562	0.390941834	0.847863188	0.478993157	0.656415077	0.529544689	0.135648143	0.375233724	0.152295433	0.376500567	0.872993355	0.496914814	0.283093556	0.73178598	0.532579369
cg00538388	0.798478793	0.767042507	0.734405764	0.760747459	0.684596376	0.707871113	0.726103261	0.721124588	0.736305091	0.737241913	0.741892632	0.705004418	0.725937347	0.715538313	0.730196562	0.727651729	0.713099088	0.736858011	0.729081062	0.716349668	0.767268402	0.72693692	0.734108804	0.768141606	0.734680026	0.741265704	0.749214961	0.766759375	0.699727598	0.767180709	0.650515329	0.756680327	0.780666481	0.773670084	0.752095395	0.740389514	0.737936856	0.76783616	0.725733093	0.750098425	0.671805642	0.696562943	0.674257078	0.699004109	0.711672127	0.762855604	0.704746519	0.732973756	0.71683936
cg00539598	0.027006568	0.026302833	0.031411412	0.025237101	0.027628682	0.02735879	0.026598998	0.028516049	0.027746232	0.023085334	0.02969491	0.025054064	0.029087533	0.023948901	0.028699354	0.027055585	0.028091448	0.029318031	0.02893491	0.025020599	0.025302723	0.023072654	0.02451301	0.025813501	0.027342476	0.02526608	0.023466379	0.025511866	0.026873474	0.026752749	0.027983235	0.02747019	0.02669631	0.027153567	0.026745844	0.026236865	0.026155297	0.026353287	0.026839575	0.032599636	0.033761873	0.02836284	0.029735266	0.029424673	0.026739472	0.032646663	0.027094271	0.026527874	0.029668332
cg00540706	0.948290442	0.951859487	0.922600396	0.950047329	0.946058943	0.94305278	0.943053129	0.952075528	0.952469844	0.95539665	0.948342139	0.957933183	0.947567697	0.945580035	0.949040982	0.947665199	0.942113881	0.948102804	0.943768992	0.951134744	0.952221717	0.94902825	0.948730645	0.952385552	0.94986369	0.94992426	0.953549925	0.949259991	0.945136117	0.943564172	0.948756625	0.950756502	0.948037868	0.951249896	0.943127807	0.949528654	0.954074223	0.949467295	0.947931192	0.954078938	0.952046476	0.937324642	0.942289117	0.936320743	0.950690037	0.939833245	0.953492747	0.94808945	0.9344747
cg00542737	0.779865653	0.656614545	0.598842028	0.696628912	0.407152167	0.520978422	0.675883395	0.423409421	0.35090815	0.541131528	0.309114158	0.356062109	0.510422759	0.364806648	0.480965607	0.411006545	0.529266927	0.537694411	0.494205373	0.625813705	0.735899035	0.618744436	0.631617975	0.742177624	0.579141935	0.648838857	0.678539983	0.696307632	0.654367187	0.602572113	0.575885942	0.66879633	0.592759333	0.570036588	0.606662229	0.586105665	0.665736756	0.717402695	0.670081632	0.641857379	0.370684912	0.55779219	0.264241669	0.512059659	0.663542161	0.558515811	0.562613619	0.728193839	0.600502978
cg00543023	0.488243447	0.506925406	0.497895544	0.503275158	0.497463328	0.495986387	0.501218214	0.494047985	0.510576951	0.502098233	0.504534732	0.496273933	0.499024062	0.499457618	0.495892433	0.495758312	0.492719243	0.499307685	0.497693378	0.4977264	0.493641595	0.50231654	0.496687324	0.493669411	0.485651626	0.498520653	0.481576544	0.4957699	0.501317522	0.499566176	0.497703591	0.483643171	0.493602643	0.501799454	0.498044732	0.507816259	0.501963615	0.507844935	0.500669991	0.502778413	0.498331947	0.498754451	0.501972309	0.496221649	0.50391227	0.497717342	0.5	0.495613245	0.493321737
cg00543458	0.781722195	0.742438875	0.61496988	0.80862065	0.693356145	0.669083218	0.792737111	0.646722258	0.665303209	0.680951859	0.660941993	0.657723076	0.657578285	0.643610262	0.608931918	0.667942129	0.729111358	0.694254661	0.672213752	0.723234269	0.79148571	0.674260663	0.795720665	0.76132287	0.718794634	0.67860454	0.711889711	0.761461488	0.774412947	0.741950978	0.64377079	0.711915137	0.678494725	0.696812092	0.750642204	0.699909444	0.764131559	0.766789121	0.78094227	0.759419662	0.632959132	0.738206532	0.559327353	0.662290486	0.795274058	0.666917706	0.647776561	0.774619635	0.669236017
cg00545236	0.644558338	0.672211425	0.600494828	0.688201741	0.700490918	0.699442356	0.65435269	0.678888538	0.71098517	0.732940526	0.740138391	0.705141458	0.678034126	0.676236812	0.661624731	0.704589332	0.700808929	0.715123973	0.654712474	0.69898723	0.761405953	0.655252457	0.753931604	0.690593594	0.696474145	0.596321259	0.656083084	0.6638265	0.699742632	0.697090642	0.580758358	0.633303436	0.672030046	0.641348244	0.650994574	0.678247001	0.658296718	0.692135181	0.684178105	0.743965473	0.651508227	0.657939662	0.610356905	0.654645859	0.654323807	0.666944728	0.697357468	0.681479958	0.668705514
cg00545696	0.849612835	0.738706738	0.612819007	0.760944758	0.373512496	0.504842506	0.773047349	0.358568756	0.361694249	0.64199707	0.301004298	0.292061326	0.497768462	0.359621733	0.430884541	0.48205041	0.507472652	0.542170416	0.530450704	0.717630623	0.844692255	0.740258415	0.798388921	0.848136748	0.607065844	0.639999716	0.762059279	0.781554386	0.74489065	0.714220352	0.592808997	0.738528359	0.689630962	0.692622665	0.737195905	0.670033451	0.773332272	0.792932587	0.74035354	0.724836271	0.317498621	0.57249661	0.221054714	0.582174137	0.691459761	0.669057404	0.602903242	0.881389675	0.739257764
cg00546281	0.941307461	0.923728151	0.889541833	0.927699403	0.894660397	0.900430132	0.930633665	0.746646866	0.894435039	0.906170304	0.874524368	0.842001355	0.891041869	0.881548668	0.843947406	0.882885726	0.916013848	0.891879968	0.915681351	0.925950325	0.940653157	0.931912756	0.931692279	0.933244884	0.920011771	0.885101683	0.943482254	0.932199373	0.924247522	0.934566892	0.919594172	0.930369982	0.933109292	0.915463242	0.930252937	0.917085547	0.917069004	0.925101361	0.929361598	0.923064518	0.859315008	0.919399668	0.810448109	0.9054186	0.924876424	0.912764629	0.893447124	0.925769279	0.888949809
cg00546693	0.269082299	0.307009373	0.167746619	0.38475203	0.180940693	0.26790663	0.398805001	0.078241402	0.169626645	0.259353075	0.10916061	0.104007727	0.174660347	0.160898465	0.201897108	0.187520918	0.275834483	0.259645926	0.271621248	0.306888905	0.332050351	0.231153514	0.287831728	0.340843016	0.350036569	0.222777733	0.242475959	0.306288696	0.350268719	0.253034626	0.273063662	0.352716725	0.285110636	0.431770771	0.351574514	0.326739616	0.321003162	0.219748679	0.29616982	0.342799371	0.107505904	0.270131636	0.105806692	0.26794068	0.329748073	0.113745109	0.273045856	0.278146885	0.252742241
cg00547789	0.375743431	0.344005616	0.038172501	0.239192392	0.427327298	0.037161837	0.426102495	0.047927362	0.041289821	0.034644075	0.035714014	0.314060577	0.040208237	0.347391618	0.04121045	0.041083912	0.34933451	0.326277222	0.037477032	0.353184561	0.258300013	0.035728871	0.034456783	0.30535732	0.043616173	0.036171916	0.440362109	0.037998483	0.332793632	0.037322277	0.039221233	0.307228082	0.035476503	0.03135115	0.044683275	0.034073198	0.032014869	0.035331873	0.040121758	0.360243213	0.369310817	0.307010119	0.032978405	0.033303566	0.335042279	0.036498843	0.030291456	0.036756038	0.02935854
cg00548085	0.469153171	0.678172054	0.683638848	0.691426211	0.877156299	0.822196095	0.739040751	0.886707359	0.889092319	0.849989355	0.867688927	0.891163574	0.847481258	0.872922764	0.879608285	0.861999203	0.819780335	0.844809985	0.842143394	0.767571004	0.547301412	0.793682957	0.749064877	0.68978879	0.817379693	0.68225832	0.774524234	0.608603041	0.767834096	0.814523719	0.701542072	0.627340407	0.775197389	0.75256062	0.726809022	0.774588126	0.686354509	0.616249141	0.663414948	0.780461965	0.888490621	0.811449647	0.862726251	0.79882265	0.612941429	0.730064846	0.816044913	0.71385756	0.758172677
cg00548487	0.211885831	0.403479933	0.447458426	0.297478889	0.74193956	0.641368425	0.307782049	0.80922347	0.790165434	0.538458572	0.790370293	0.813018109	0.649018077	0.805317296	0.704947198	0.675029214	0.573828037	0.604079521	0.570705569	0.446528927	0.26492961	0.400142227	0.423711966	0.364392073	0.466057849	0.338304461	0.311865255	0.304532015	0.448281772	0.440263081	0.436780364	0.372683842	0.443279189	0.449577781	0.367858619	0.425413147	0.26803817	0.344808535	0.359594977	0.41536207	0.731742109	0.468124304	0.825158863	0.473931331	0.337181801	0.417435301	0.502547969	0.215392739	0.43860854
cg00548719	0.565612817	0.49049825	0.517510464	0.581397685	0.706642467	0.745035076	0.507407149	0.677874734	0.785776764	0.670367112	0.815611665	0.778209327	0.693196995	0.660658432	0.748490006	0.711372241	0.662976499	0.684498084	0.747264583	0.527461393	0.490703852	0.639077519	0.584681282	0.545015106	0.629686876	0.497209639	0.54418143	0.564752171	0.71405762	0.601946368	0.616378808	0.633274582	0.516242345	0.507570733	0.536959013	0.752827619	0.482483219	0.770831559	0.506042517	0.395026571	0.79015344	0.606991539	0.740158124	0.644250799	0.484221162	0.657438067	0.645027931	0.497654932	0.580313783
cg00549985	0.475822492	0.439340344	0.507911413	0.541700805	0.687367579	0.651582767	0.545373349	0.683289054	0.704530425	0.578949803	0.783353573	0.724039276	0.69396324	0.706879955	0.666375575	0.685273336	0.635612989	0.594644608	0.553054654	0.610152118	0.353064927	0.602565935	0.560245464	0.446863527	0.47904079	0.364318172	0.673955066	0.425973997	0.549202179	0.439824544	0.598904319	0.493326552	0.491630521	0.453102259	0.454307295	0.464777109	0.275853134	0.508205224	0.467593394	0.549462587	0.723185655	0.611301048	0.718780149	0.558177232	0.531410242	0.468075538	0.569021459	0.327661272	0.537958771
cg00550040	0.47129335	0.676139748	0.739630511	0.663188545	0.926115489	0.927697269	0.753537829	0.960278774	0.945398734	0.76433162	0.956090857	0.960632162	0.934471412	0.948966801	0.94993388	0.928965833	0.934427567	0.888046695	0.912543346	0.745469397	0.80490188	0.708464844	0.75920648	0.825699559	0.797864655	0.58689055	0.797150944	0.75272658	0.872238503	0.806594974	0.751716423	0.684108947	0.813102931	0.757715484	0.750022123	0.703031873	0.711846747	0.74717804	0.815860077	0.859247256	0.946222399	0.901630663	0.938364479	0.830952532	0.7549095	0.89100142	0.871640372	0.633383419	0.860250064
cg00551264	0.034073122	0.032983895	0.025626183	0.029555598	0.031031732	0.03242657	0.028480507	0.033295952	0.035878683	0.03089298	0.031848534	0.037472175	0.033754944	0.029791285	0.030642169	0.034163935	0.035972361	0.028111528	0.033237972	0.034206406	0.026213193	0.031436122	0.033298154	0.030533276	0.028685967	0.033067355	0.030370749	0.029895435	0.02824888	0.030296672	0.028905201	0.029180658	0.028541526	0.026359952	0.029398905	0.034033301	0.027718811	0.032457142	0.032218197	0.040679479	0.030153152	0.02870156	0.032525274	0.029515934	0.036824062	0.028137107	0.04178392	0.027393677	0.03390353
cg00551503	0.858484564	0.86872703	0.872079793	0.871344624	0.908671343	0.922364158	0.875609213	0.931712139	0.906279764	0.911756808	0.934696122	0.934380478	0.897243006	0.925457233	0.928984934	0.904623277	0.911022427	0.914164317	0.877165637	0.849749605	0.877625379	0.915859439	0.92389136	0.863089353	0.915680899	0.788665028	0.869777577	0.817037775	0.90884842	0.890325815	0.842591787	0.857757523	0.909487781	0.822797978	0.837518137	0.854726212	0.90001812	0.856588322	0.851857856	0.902512666	0.918768446	0.878037901	0.923701126	0.914780052	0.857760634	0.902809996	0.905990582	0.858822474	0.874133018
cg00552731	0.428069885	0.37931429	0.232323437	0.448354461	0.170198693	0.253867712	0.432518243	0.156492448	0.161332312	0.287216753	0.187897682	0.139073853	0.227560722	0.236541365	0.228911261	0.216609147	0.280752915	0.268688541	0.258250312	0.370747902	0.508558624	0.363414504	0.399804402	0.494158575	0.339648901	0.367279406	0.396865794	0.361832008	0.440031502	0.293093449	0.328377052	0.349504103	0.330451377	0.371325026	0.355241448	0.328496385	0.473294634	0.455152255	0.424251699	0.431239017	0.156553892	0.311432683	0.102521539	0.229602573	0.508396352	0.245599309	0.367676059	0.463638697	0.324559567
cg00553880	0.081271116	0.07641266	0.075062076	0.076298117	0.068569907	0.072192619	0.077652163	0.080241821	0.077546289	0.070181504	0.072210354	0.079293016	0.072860886	0.071755225	0.084691933	0.077277405	0.074487362	0.080244794	0.077367692	0.078804863	0.075576411	0.080861506	0.077923298	0.079117534	0.080346153	0.084479983	0.08214728	0.088377348	0.077706365	0.081544193	0.076465544	0.075418168	0.080172198	0.076004553	0.076429786	0.077555432	0.068381496	0.069850245	0.07002049	0.074815258	0.072417121	0.06309713	0.067155705	0.078911817	0.077165528	0.076675367	0.069572181	0.076747932	0.07852285
cg00553886	0.040759307	0.039430943	0.046353246	0.041894825	0.045933626	0.044026236	0.039649427	0.041551782	0.03964605	0.0412465	0.043530732	0.038320574	0.046433295	0.040891051	0.041380447	0.046992661	0.043096272	0.04442528	0.041301584	0.04144569	0.038991846	0.043663146	0.043504422	0.040020832	0.040269184	0.038161297	0.039263554	0.040117483	0.04705699	0.042956172	0.041606411	0.039887833	0.047486513	0.042725379	0.043229632	0.039999901	0.035751992	0.036325278	0.038941685	0.038309952	0.04215801	0.05183323	0.039746838	0.043406308	0.038463793	0.037252235	0.038477272	0.04483517	0.045100952
cg00553911	0.056319039	0.053240888	0.056920857	0.050704493	0.051050098	0.05409149	0.052244805	0.050907123	0.052338181	0.053167432	0.049596885	0.052394757	0.056305357	0.055229518	0.059489435	0.052304618	0.050056421	0.053160783	0.05357731	0.053641734	0.056100729	0.061127879	0.05204926	0.051741032	0.053536832	0.056389595	0.061870642	0.057338499	0.058883915	0.0526736	0.052606336	0.05383096	0.055194767	0.054791595	0.054957027	0.049249274	0.049468551	0.051379691	0.041294503	0.042198512	0.043331336	0.042852412	0.0551733	0.040927147	0.043529102	0.041690383	0.045072274	0.048274641	0.048911247
cg00554332	0.039799435	0.08470316	0.045291042	0.052765284	0.168584147	0.204950987	0.071787535	0.220290604	0.180414712	0.181764681	0.227395634	0.270840101	0.186891326	0.220009721	0.178181441	0.169495192	0.164931077	0.159982856	0.177110134	0.096543995	0.054992421	0.105662857	0.095264485	0.08515909	0.15328173	0.091814872	0.113880848	0.079325525	0.113714832	0.143267159	0.154934158	0.103482694	0.145068624	0.150247417	0.078284697	0.101995921	0.105648708	0.079407483	0.087474881	0.119403531	0.19300872	0.138859102	0.199518331	0.136546735	0.083536873	0.084548868	0.150502194	0.061935763	0.124863321
cg00555047	0.021405197	0.094567549	0.207034349	0.068216039	0.48395137	0.356025745	0.083386269	0.703849557	0.48272092	0.662744337	0.617353831	0.821814522	0.378397497	0.501456491	0.426038539	0.33900802	0.357460187	0.38650803	0.308209573	0.147357545	0.073718064	0.152075944	0.122393226	0.070922054	0.224120274	0.096112748	0.108056178	0.095342686	0.123565731	0.20405288	0.165867433	0.116803961	0.149379075	0.14556658	0.087729713	0.120620134	0.069359692	0.065988502	0.123683776	0.168974569	0.51827304	0.168799283	0.693500639	0.28807548	0.113378157	0.227624882	0.23609237	0.061112023	0.211711507
cg00556573	0.406254801	0.363135314	0.437805214	0.350812391	0.122243845	0.165935951	0.413173969	0.083783066	0.096986411	0.23528767	0.116232816	0.090161159	0.172397472	0.115235327	0.134456101	0.152090964	0.21625881	0.213516213	0.251300208	0.286783611	0.371001675	0.243635597	0.323783988	0.337629756	0.224053492	0.320848436	0.239371542	0.323923709	0.240005908	0.294908598	0.221951306	0.332505289	0.363723774	0.29028379	0.330640383	0.277957144	0.344675714	0.467354179	0.357636582	0.332895254	0.132961497	0.222620206	0.10584897	0.236359959	0.327532788	0.320270089	0.25368007	0.459535662	0.275113284
cg00557468	0.068793363	0.076731684	0.074063371	0.070981566	0.07277611	0.081383562	0.066118243	0.084656501	0.086919667	0.087690453	0.085692197	0.068292727	0.079344695	0.086294392	0.078915373	0.074682758	0.077956868	0.077444068	0.080914996	0.076255398	0.074274216	0.079740066	0.085117565	0.072703097	0.077233099	0.079411662	0.073800262	0.081501638	0.071573662	0.075606012	0.072070609	0.078114737	0.084416823	0.072805732	0.088551837	0.086675589	0.071458617	0.073572242	0.061178671	0.068710371	0.070887155	0.068832032	0.068910637	0.07042813	0.071565453	0.063978002	0.081506999	0.074305686	0.060439901
cg00557947	0.014627005	0.04750616	0.014425697	0.028094888	0.015709184	0.021456458	0.017742251	0.017384584	0.01863514	0.017709151	0.017560003	0.022350033	0.017375121	0.052832703	0.016917399	0.016855388	0.019787259	0.018867342	0.019819467	0.031132734	0.014486379	0.013146454	0.018632636	0.021260622	0.014913996	0.01393433	0.020316174	0.01474954	0.020408345	0.014071337	0.011843685	0.044896184	0.025658413	0.012485089	0.011785718	0.021355005	0.013150961	0.078381272	0.019897014	0.014563314	0.021305675	0.015454343	0.011565333	0.016311359	0.101253707	0.015397056	0.021615901	0.014715551	0.01316623
cg00559067	0.043689165	0.059617282	0.067745564	0.052598725	0.092629213	0.09753547	0.081660589	0.078341935	0.104885733	0.133190385	0.099528244	0.097248062	0.076595878	0.090859577	0.112944042	0.070360273	0.072058762	0.085255024	0.106614289	0.066145245	0.047040857	0.060625739	0.060456573	0.052726503	0.0602174	0.062368413	0.046892066	0.051756624	0.044094407	0.048234024	0.07980233	0.063497933	0.065176471	0.070077328	0.056166122	0.059670951	0.058490817	0.074338343	0.05272109	0.068979977	0.088759746	0.070360547	0.083890778	0.051176848	0.05392371	0.058987699	0.063759671	0.045684454	0.054706625
cg00562080	0.552017803	0.540763988	0.546192921	0.562121643	0.613094444	0.723887649	0.78578629	0.615068441	0.602228571	0.5410825	0.557570356	0.520486571	0.70693234	0.652897131	0.715237646	0.6256738	0.728676692	0.719579907	0.731187958	0.598977412	0.836763969	0.565198267	0.811948595	0.821426729	0.515559214	0.551109263	0.65904794	0.743130169	0.801436441	0.743844321	0.596520624	0.655500178	0.803049419	0.822406005	0.600389059	0.583493146	0.499227171	0.714573414	0.7154933	0.787868777	0.493511521	0.534163508	0.509561335	0.743749394	0.815187796	0.721503575	0.743818712	0.850909874	0.73681574
cg00562553	0.102570886	0.246509735	0.168737587	0.188661306	0.275149258	0.264411385	0.26331594	0.426546205	0.224845534	0.307618805	0.33723145	0.377505663	0.329983399	0.369974371	0.317242049	0.342423518	0.235811905	0.240045996	0.342208276	0.209164587	0.156775888	0.201908213	0.161119233	0.241455659	0.268733979	0.176239731	0.217072869	0.227515539	0.273868895	0.205442368	0.226080726	0.120109241	0.206380877	0.258416325	0.185995827	0.164862887	0.112424449	0.119935932	0.198167696	0.205745976	0.312313131	0.231144178	0.420730166	0.204281245	0.253536642	0.180231284	0.255161257	0.120302115	0.23139215
cg00562749	0.872504397	0.865476365	0.858845589	0.886874044	0.846371549	0.879731981	0.88138803	0.819726051	0.853563471	0.886595176	0.851237033	0.833501495	0.86770962	0.862743178	0.856838667	0.882406595	0.877930097	0.848062321	0.83203345	0.858884882	0.892649645	0.882298027	0.884850375	0.911236159	0.882119722	0.871552587	0.88357364	0.895900274	0.919212048	0.891731739	0.861807374	0.9075634	0.887121544	0.910870713	0.913020567	0.870910256	0.854971826	0.827740333	0.892337525	0.853469722	0.804725348	0.857484674	0.83610956	0.828161543	0.857737063	0.90829722	0.835507795	0.856872135	0.88645102
cg00563016	0.060473531	0.068577698	0.057621735	0.069786732	0.062144583	0.059924021	0.056670769	0.06264158	0.056882964	0.059078548	0.064252178	0.0626532	0.051369582	0.064583963	0.065837071	0.06431768	0.060654739	0.062741537	0.05992076	0.078027842	0.060318907	0.059350379	0.065838683	0.060185423	0.061215191	0.061279647	0.069862481	0.066956548	0.057786044	0.067536747	0.061697145	0.054742355	0.052507807	0.062507059	0.064980885	0.058738612	0.054249643	0.058340331	0.06374965	0.056565068	0.050801329	0.051641931	0.053039536	0.060420305	0.059528028	0.053174274	0.051776693	0.068311458	0.055423872
cg00563045	0.841331902	0.883991153	0.860699338	0.909415283	0.911874038	0.841336179	0.841068407	0.882531418	0.897727299	0.889392344	0.899890085	0.896104176	0.889620969	0.890918983	0.890637341	0.862512937	0.893754032	0.850976281	0.875103568	0.890875591	0.873954765	0.878904268	0.864537406	0.883703154	0.859526492	0.8205578	0.863136706	0.903237713	0.918675771	0.877021475	0.837382454	0.815861235	0.817724944	0.857887151	0.883032231	0.855607498	0.841484113	0.894821913	0.870628568	0.879967943	0.902608659	0.862872088	0.894489113	0.896192242	0.903629676	0.845306764	0.889853277	0.880422642	0.794279364
cg00564054	0.752770415	0.710180613	0.582576501	0.572760341	0.455365235	0.535928962	0.790036019	0.484455782	0.441322076	0.62145616	0.4337623	0.406157429	0.572121083	0.472952029	0.466321264	0.522007149	0.498813003	0.643572735	0.479129491	0.579299342	0.790022114	0.629708862	0.764485048	0.848777215	0.678821067	0.547758823	0.504735072	0.758114595	0.631053903	0.752351656	0.515674883	0.807330886	0.705638323	0.644564537	0.805697997	0.746639367	0.767902751	0.752248771	0.594450384	0.600226352	0.389342818	0.569026981	0.348994772	0.592262932	0.503976128	0.735337465	0.545665037	0.623934087	0.662942421
cg00566346	0.904420386	0.941651131	0.854709474	0.930763127	0.910261117	0.901916956	0.955883305	0.939274756	0.923659924	0.893746202	0.909176841	0.910639213	0.933632805	0.933766437	0.92978846	0.921530805	0.919424494	0.940220223	0.912510387	0.939971437	0.930357381	0.915873354	0.939593116	0.923621308	0.915227224	0.929655973	0.875522646	0.928889456	0.902497421	0.927813553	0.880928364	0.902486106	0.920250071	0.903458768	0.929792005	0.930958255	0.902136983	0.878588839	0.903684152	0.920124588	0.904291834	0.930938959	0.83854075	0.919641497	0.916226517	0.929879362	0.904104274	0.90995481	0.916837728
cg00566395	0.871959798	0.893433616	0.853524199	0.879961641	0.81115734	0.816893489	0.852911113	0.806371969	0.807036608	0.837131958	0.832494986	0.832519425	0.813820181	0.790403583	0.838257969	0.81386786	0.870708497	0.831056702	0.800020061	0.86381019	0.840601777	0.837728879	0.858351473	0.878687316	0.843885227	0.842970305	0.864465745	0.877850309	0.832367015	0.859771947	0.834193267	0.849237965	0.809711538	0.832803157	0.863284044	0.851875338	0.8264531	0.844986591	0.819067527	0.857836367	0.810845497	0.860890626	0.807491738	0.847780992	0.870013918	0.819652149	0.81010747	0.855429024	0.805515664
cg00566855	0.55535186	0.36095543	0.494316768	0.549589385	0.481571078	0.387551678	0.66315717	0.398239019	0.37002896	0.32314886	0.449913193	0.349042096	0.3977148	0.460171731	0.346848649	0.473675792	0.501490293	0.380535379	0.370665899	0.53901084	0.373877962	0.52391561	0.370530124	0.54897352	0.503701615	0.367067444	0.523951914	0.53703331	0.410157487	0.39787542	0.386373902	0.375685553	0.41423779	0.39682339	0.366256003	0.398076429	0.545222652	0.381289243	0.391262127	0.367639655	0.461426053	0.423111932	0.424228518	0.422512409	0.377115339	0.518825914	0.52746978	0.577813099	0.419518266
cg00567001	0.967938733	0.958210628	0.918760948	0.962706409	0.958286302	0.951817596	0.969334639	0.957426129	0.960512601	0.9649212	0.950567026	0.956124093	0.949255572	0.950905335	0.950118807	0.967453015	0.952847777	0.972614727	0.947425771	0.971848507	0.967331092	0.969845881	0.970954886	0.962755087	0.971038658	0.958991996	0.961327951	0.970178495	0.955674827	0.954918975	0.953576817	0.964450296	0.96116416	0.963938587	0.966918819	0.962362701	0.940688592	0.953128362	0.957918601	0.965648362	0.926527864	0.966368738	0.947139518	0.954057711	0.949173378	0.943759903	0.950897815	0.960269452	0.95921207
cg00568797	0.84017206	0.878011514	0.838753097	0.876629325	0.87637702	0.844183105	0.846023575	0.871775875	0.869561161	0.862951031	0.858512935	0.861418324	0.872924763	0.869908119	0.866555108	0.875234185	0.870242282	0.860768175	0.871218797	0.8590014	0.846906121	0.860594143	0.870484069	0.839684271	0.85383038	0.85098638	0.844310046	0.848124624	0.844966779	0.841869161	0.864543947	0.845423702	0.823649748	0.846200417	0.851703825	0.831119975	0.856741971	0.862191045	0.866842696	0.844029151	0.878824685	0.870131643	0.879539279	0.849685688	0.871809791	0.853157798	0.894067396	0.841520174	0.845105288
cg00569374	0.237929549	0.172341493	0.14079665	0.164216924	0.18207039	0.22936988	0.186858261	0.127460413	0.1267995	0.181550794	0.198409397	0.204891968	0.134376812	0.122353566	0.165092398	0.137770205	0.199311271	0.16634973	0.169565352	0.181967929	0.197083592	0.162284243	0.211229939	0.161501736	0.137566017	0.116707127	0.173799505	0.186146219	0.209959304	0.181279667	0.146954136	0.225924399	0.185200191	0.138409754	0.145407784	0.176405832	0.240820136	0.268513122	0.298083391	0.27699839	0.195856914	0.231962407	0.185866323	0.287381212	0.219196434	0.202047858	0.228869725	0.224151695	0.217646535
cg00570985	0.729297686	0.726084328	0.659544825	0.713715215	0.746815101	0.719284522	0.72151843	0.73035414	0.748912317	0.774336063	0.740043759	0.757634819	0.736271303	0.750612001	0.755051407	0.730547855	0.73344916	0.738010571	0.725713965	0.749749601	0.717472756	0.72694557	0.730875842	0.750702233	0.726746398	0.699737363	0.750998243	0.720930877	0.73436327	0.721323144	0.709327003	0.710306768	0.697311273	0.694165563	0.694195189	0.752764159	0.693996049	0.796505264	0.68120517	0.734602376	0.712917827	0.719401412	0.679903794	0.694535676	0.713136748	0.617760886	0.739766181	0.733721479	0.680231697
cg00571033	0.129884033	0.162299065	0.138614917	0.181660546	0.19638949	0.152819864	0.14909929	0.202295004	0.207666713	0.132591092	0.177268039	0.16044509	0.206523961	0.197949495	0.197691044	0.218919285	0.161539208	0.159331602	0.177683955	0.151565153	0.125498989	0.188051503	0.123754436	0.174919863	0.181143337	0.18397135	0.138161308	0.154836531	0.133290251	0.15695698	0.183316802	0.136814459	0.163991605	0.152638801	0.139263253	0.126095253	0.125190511	0.166300218	0.127434522	0.130555239	0.20683281	0.163506095	0.141749311	0.128039236	0.137790921	0.130209058	0.130432201	0.106160796	0.135566013
cg00571633	0.591347738	0.551649702	0.512463041	0.562659928	0.543482138	0.526386719	0.564828726	0.551956702	0.525911581	0.567163742	0.544932456	0.524142881	0.541993339	0.503180228	0.533750249	0.548395317	0.52618563	0.562286174	0.539880032	0.546207621	0.565285316	0.54833518	0.53889494	0.534724803	0.545477202	0.565337306	0.593541834	0.569789024	0.551701202	0.558633093	0.576488651	0.558228693	0.543911211	0.576865998	0.546797824	0.555385434	0.600928831	0.599898936	0.585778039	0.569643476	0.55089072	0.549690053	0.538458978	0.529775171	0.576770331	0.561570181	0.599526138	0.614916118	0.584664736
cg00571722	0.624991739	0.600978989	0.638965784	0.633164865	0.680522674	0.708284983	0.678629463	0.606865818	0.687657876	0.712766204	0.719229291	0.724747714	0.626011794	0.747249029	0.674062923	0.680160614	0.689877614	0.692416498	0.678262044	0.706021155	0.68471038	0.599221294	0.661663239	0.667565402	0.695110526	0.583388243	0.641619814	0.62306316	0.619097501	0.641555081	0.58817225	0.652065508	0.686827967	0.649084081	0.632613731	0.710787587	0.62584084	0.653003972	0.646995765	0.696041333	0.637871746	0.627287131	0.658870781	0.640673749	0.62766068	0.708828576	0.635395364	0.662029575	0.631797052
cg00572334	0.050804541	0.050327102	0.050976985	0.048977725	0.045166172	0.048990284	0.044848954	0.054114435	0.042280965	0.053947802	0.044598596	0.05608642	0.052261496	0.045582314	0.04768998	0.047960242	0.060038181	0.053094652	0.051080858	0.047365886	0.047893203	0.045867482	0.050367454	0.047154029	0.045611916	0.045593996	0.047761034	0.04878053	0.044673538	0.049270573	0.045409042	0.045942871	0.046311581	0.042608497	0.049445001	0.042785829	0.045232782	0.052632632	0.054370884	0.055975085	0.045298597	0.045915323	0.047851836	0.053997807	0.050622062	0.049844773	0.053746474	0.048610713	0.044793442
cg00573041	0.85548372	0.905691513	0.935073013	0.917985758	0.926727288	0.930804267	0.938260144	0.932877035	0.942299659	0.941681528	0.959312571	0.950452059	0.936445796	0.948073899	0.952133721	0.921876607	0.919095679	0.941915461	0.932067388	0.892372246	0.930587077	0.872443382	0.925593878	0.911491773	0.90293705	0.898531923	0.860982154	0.925038421	0.919778234	0.93565608	0.863721121	0.911425483	0.938370377	0.929890909	0.9217997	0.905914779	0.878378745	0.852797332	0.906256126	0.914130851	0.905979189	0.86980877	0.919369579	0.926612381	0.921355872	0.930856757	0.905061472	0.921757375	0.926806492
cg00576279	0.434449658	0.393003288	0.389572529	0.289611719	0.126467789	0.202967768	0.499242381	0.100471657	0.19869956	0.229749928	0.141181596	0.083445384	0.360706301	0.109344983	0.320013351	0.198149066	0.413739955	0.39255498	0.302950526	0.404875478	0.44106259	0.430442251	0.520848321	0.451152246	0.518212524	0.246846264	0.456318636	0.317028313	0.524651791	0.421228315	0.351881966	0.452255797	0.492500381	0.440059514	0.569362633	0.351570237	0.43248172	0.454558536	0.226082969	0.411368982	0.145124226	0.38728531	0.067780325	0.392800608	0.315769877	0.290839945	0.431756097	0.441678559	0.373651365
cg00577233	0.819711103	0.796051772	0.734503498	0.8188489	0.753244849	0.694748608	0.788747931	0.759430422	0.768361746	0.799734794	0.76092841	0.748409527	0.77478671	0.739057195	0.760256525	0.735791278	0.785116888	0.787810799	0.782150993	0.792410476	0.825189574	0.804636684	0.796692461	0.806701611	0.788042592	0.801341638	0.83953644	0.819541844	0.781797348	0.785404315	0.781964087	0.78344551	0.81254209	0.78037837	0.805014787	0.80153762	0.820053157	0.843325711	0.829176634	0.796334339	0.777539944	0.761577958	0.712629912	0.784411128	0.826357329	0.780908981	0.810993156	0.82933153	0.786829996
cg00577417	0.750498798	0.741887205	0.750638314	0.740558517	0.788642361	0.812747337	0.797717757	0.797869623	0.791484226	0.768597869	0.81383609	0.802037706	0.792842477	0.801549659	0.793600206	0.718489729	0.75042246	0.785294075	0.741034339	0.704744771	0.735739781	0.743979497	0.774080948	0.782536214	0.781726026	0.683032485	0.754067513	0.78473977	0.796277865	0.73548244	0.708757763	0.764327929	0.794885759	0.762404048	0.685643374	0.718564312	0.727128779	0.768020109	0.766278606	0.781623817	0.807383642	0.767500888	0.682323551	0.76634587	0.667247345	0.708792591	0.794277588	0.721849881	0.788418506
cg00577835	0.872157255	0.77885875	0.666445425	0.70025786	0.478909444	0.462682444	0.773991208	0.220555919	0.206342688	0.603737091	0.186591844	0.457955668	0.475308091	0.458156441	0.360135403	0.460788687	0.594230393	0.629022457	0.501635033	0.754825566	0.822477338	0.726725915	0.757382854	0.699033101	0.648744502	0.824912791	0.767691718	0.785835586	0.699499024	0.744160644	0.630839373	0.744478183	0.716157007	0.662145715	0.7882773	0.72983929	0.84300971	0.842089351	0.788793594	0.672275321	0.403970147	0.597766122	0.104859229	0.587682511	0.692944613	0.608994119	0.591383653	0.892878246	0.693079502
cg00578937	0.028997206	0.032865056	0.033986734	0.030392277	0.030763489	0.03687866	0.029371444	0.039908918	0.02746792	0.085231783	0.035413936	0.039656838	0.031052935	0.026986697	0.035294637	0.031575297	0.033349926	0.031796904	0.034412424	0.030916673	0.039161972	0.031099188	0.037058144	0.027531317	0.036790032	0.031702585	0.036405305	0.029650522	0.035709219	0.029740913	0.039373805	0.031066866	0.026706049	0.039100863	0.037703568	0.03025089	0.034007384	0.028082776	0.029584329	0.034823599	0.0312577	0.049303135	0.042644681	0.034959791	0.036261106	0.030818907	0.033778465	0.03646188	0.036095484
cg00580052	0.971747279	0.97437381	0.961461589	0.97069555	0.973634352	0.969085449	0.965570863	0.968185516	0.97081908	0.970682775	0.969984148	0.96937415	0.971339507	0.968939331	0.971568991	0.969529957	0.968302446	0.969291588	0.970088625	0.969361258	0.975194154	0.967830293	0.971352404	0.969964122	0.969751841	0.971806465	0.969749094	0.966851182	0.966638975	0.96959994	0.968305578	0.972103505	0.965242146	0.967915397	0.968190078	0.969022705	0.963514154	0.963658444	0.961313804	0.963581158	0.964396263	0.95886945	0.967012677	0.96213717	0.962050418	0.958947308	0.959189181	0.968891739	0.964857393
cg00580454	0.948664204	0.939606637	0.92782868	0.930694526	0.930548844	0.935892355	0.935899375	0.932491849	0.942550307	0.938804101	0.926548276	0.927904089	0.939955057	0.932015839	0.947917652	0.940429092	0.9340999	0.936557348	0.946695114	0.945259027	0.947020801	0.944584803	0.94655449	0.949461238	0.938526372	0.939628636	0.943800893	0.93830082	0.939893272	0.935972432	0.943169013	0.94382582	0.937787244	0.944646916	0.944388913	0.935715456	0.947771005	0.947867113	0.935713937	0.935395394	0.944043727	0.932445846	0.931709713	0.938244311	0.947611311	0.932542466	0.947141972	0.947136875	0.93363788
cg00582446	0.832849752	0.831939094	0.78674139	0.847535646	0.784994834	0.798246729	0.823241502	0.754538873	0.792875912	0.838978767	0.842461993	0.816281137	0.802925726	0.779439516	0.765927752	0.79219259	0.82139025	0.775746465	0.80612225	0.821705746	0.832371469	0.847520987	0.807524892	0.813705735	0.798503755	0.77823553	0.830933528	0.824543491	0.820846559	0.78698403	0.777996613	0.835097096	0.847096045	0.819321906	0.78082224	0.803312374	0.802128209	0.819747026	0.817829005	0.825345021	0.819478238	0.807494244	0.771101297	0.800134989	0.80158207	0.803171382	0.815228485	0.805432798	0.757854098
cg00582950	0.61891432	0.589199073	0.549519428	0.577773714	0.648714535	0.622117455	0.59624807	0.639042548	0.674992452	0.594383744	0.75138734	0.708403314	0.635809609	0.638177217	0.671763788	0.547966986	0.681217721	0.604009582	0.648611083	0.613626159	0.654835528	0.616514536	0.593882661	0.607841723	0.574156121	0.518992591	0.591777407	0.598864104	0.65968678	0.601851547	0.543482304	0.603688148	0.622779823	0.590620557	0.624481223	0.574196112	0.572629169	0.578534614	0.572079949	0.645530163	0.585516154	0.537076896	0.629595468	0.556783133	0.539804678	0.595895093	0.614244482	0.685722002	0.635713311
cg00583628	0.026047001	0.023887203	0.024106262	0.024612485	0.02504433	0.027312496	0.023976341	0.028131727	0.02619697	0.036097205	0.025935162	0.023408934	0.02985147	0.039760708	0.025898939	0.028546011	0.028925909	0.025980191	0.023449668	0.025299076	0.025059646	0.026870997	0.023102019	0.025676602	0.024859482	0.025026642	0.026091271	0.024508793	0.0254804	0.027799468	0.024517437	0.026338134	0.028454856	0.022772924	0.02630333	0.027627156	0.018261142	0.023969829	0.023531852	0.020846467	0.029273433	0.020466419	0.022712636	0.019782746	0.020721479	0.022354774	0.02232817	0.019059086	0.01968217
cg00583683	0.539660207	0.717977248	0.267978425	0.679914589	0.504876636	0.573389899	0.726340459	0.479376851	0.402902398	0.676688234	0.453359151	0.37902465	0.551010078	0.425463343	0.492478615	0.604093993	0.548811357	0.583496325	0.559634047	0.705312328	0.828114339	0.712722977	0.720540781	0.793606637	0.642573861	0.746258856	0.70641383	0.642099283	0.744066895	0.683402378	0.683375913	0.749201061	0.734974911	0.664876166	0.752441458	0.750062956	0.735759213	0.744892456	0.708757209	0.714524311	0.366860083	0.49314762	0.256668888	0.556644543	0.665574332	0.640761276	0.614875081	0.853841593	0.727657626
cg00585108	0.839702539	0.811165004	0.62532611	0.825786702	0.738225676	0.746008661	0.801178611	0.743761493	0.813051835	0.766425617	0.801520806	0.722650112	0.778757291	0.726285711	0.760030364	0.775714817	0.792139856	0.791087221	0.815123775	0.81742143	0.830763496	0.839682278	0.797377779	0.824883937	0.83476064	0.834565798	0.868379358	0.831523666	0.820653046	0.821781603	0.824888358	0.800959961	0.79196766	0.810807029	0.807751882	0.820136955	0.853147863	0.83917027	0.845348509	0.814999837	0.801609932	0.72427623	0.453764405	0.755350586	0.821152294	0.792311018	0.834548537	0.852324642	0.768354049
cg00585163	0.041620383	0.038150934	0.045617842	0.041199429	0.046052711	0.040692388	0.041043582	0.03967859	0.039834212	0.02942456	0.047616996	0.036039758	0.036870232	0.04316	0.033219131	0.03520428	0.038003324	0.042097053	0.038017008	0.037407252	0.034785293	0.037743307	0.034891923	0.03820008	0.036308937	0.03272973	0.035493768	0.03567009	0.038667167	0.036536583	0.03632377	0.040652765	0.038270355	0.039332891	0.033169658	0.040284582	0.030268976	0.029238768	0.031688276	0.033249116	0.037122869	0.034075417	0.034685805	0.042371027	0.034150918	0.040189647	0.031065759	0.032091195	0.035355344
cg00585359	0.963016059	0.949074972	0.937204856	0.950523936	0.938389826	0.950234832	0.956546632	0.938074633	0.953700992	0.950935174	0.941684765	0.934188789	0.952509988	0.949472951	0.949272889	0.951160801	0.954363949	0.953880901	0.949856692	0.949094332	0.956392952	0.95574492	0.953113942	0.958719063	0.955344148	0.941813304	0.958279816	0.948239689	0.954847012	0.960531786	0.949734615	0.952581714	0.95129418	0.955674253	0.942662024	0.954985085	0.952201344	0.958660168	0.953535617	0.952053431	0.941573045	0.939799978	0.955854711	0.948325028	0.956633796	0.946818186	0.95341403	0.96159758	0.934420382
cg00585733	0.391087995	0.407038739	0.351565416	0.379400398	0.428836093	0.417570979	0.349923721	0.386871143	0.41756784	0.449300505	0.407012842	0.380323276	0.419137326	0.390076081	0.420229725	0.425930373	0.374962859	0.389442225	0.414939244	0.359451737	0.440160058	0.417961728	0.387774224	0.33579922	0.397285859	0.366556417	0.399670575	0.365664284	0.36553586	0.383953407	0.382987239	0.393548694	0.417319606	0.407697053	0.36642775	0.410498328	0.352971278	0.377165699	0.394475023	0.336276388	0.420613719	0.298477274	0.430159995	0.309520069	0.393812732	0.331100987	0.393247006	0.356840904	0.341406763
cg00587168	0.736039414	0.820908344	0.67987299	0.831173751	0.744339172	0.763701908	0.767012514	0.702741887	0.719140672	0.75679867	0.750366346	0.674253676	0.72853474	0.724314869	0.72476785	0.757377741	0.775340578	0.724643538	0.757591549	0.746964655	0.790418991	0.750256452	0.74302382	0.795268551	0.745992671	0.821742226	0.733674718	0.760028187	0.786865159	0.7275798	0.81912849	0.739603094	0.782724346	0.821738929	0.763902435	0.779274273	0.713650521	0.727208096	0.795839272	0.785055766	0.714313271	0.804532702	0.681859079	0.738483545	0.778099546	0.712849862	0.772978644	0.824558922	0.764687447
cg00589789	0.035369341	0.038880537	0.038044848	0.035351227	0.033603163	0.036021232	0.033563712	0.032067061	0.032501417	0.030930697	0.040440801	0.032291284	0.03439607	0.034496452	0.036961584	0.036108044	0.037870435	0.037989705	0.036488798	0.032617476	0.031075414	0.036367508	0.034943714	0.034368674	0.03553169	0.037149277	0.035015457	0.035512672	0.030805877	0.032501533	0.032248352	0.031917902	0.029594173	0.029654713	0.032266528	0.031978657	0.031187835	0.029392272	0.032727106	0.031313783	0.031395579	0.032243974	0.031821177	0.031608979	0.029982384	0.032254875	0.031602227	0.02665463	0.031265635
cg00591406	0.040603916	0.045784479	0.038761284	0.044009538	0.04577404	0.042400164	0.048312492	0.049817515	0.05282808	0.080455906	0.045021617	0.051157413	0.043954333	0.04690765	0.048135066	0.044945614	0.047899344	0.058763595	0.039246901	0.043833094	0.044085987	0.042867815	0.045693213	0.044283489	0.043599598	0.044967497	0.056355125	0.043755761	0.039187039	0.039417249	0.045296016	0.045001179	0.042409331	0.050442649	0.050306406	0.045561991	0.036574217	0.035783571	0.037753185	0.03959668	0.04931926	0.030369912	0.034218027	0.028769296	0.040475476	0.025722548	0.041893613	0.041719636	0.055292547
cg00592151	0.677354427	0.549069929	0.460972092	0.694606134	0.161226946	0.29002449	0.577426102	0.061093232	0.144321406	0.388067975	0.109103674	0.084849652	0.300292085	0.162107568	0.225941816	0.250743147	0.31237255	0.327844541	0.297467456	0.501960326	0.663390011	0.544664364	0.652666646	0.71983225	0.420471703	0.477337486	0.575720799	0.594576711	0.606163592	0.429948371	0.43772077	0.565940813	0.631096284	0.484060016	0.590952182	0.51498062	0.568588538	0.631186466	0.546912064	0.554991492	0.102595284	0.397746474	0.075471894	0.351858762	0.568130677	0.432763839	0.419361647	0.686234237	0.509122936
cg00593231	0.014291798	0.014940943	0.012540549	0.017860513	0.014582572	0.014784738	0.014739917	0.012265299	0.012801345	0.018762473	0.013206068	0.015195838	0.014404238	0.015477274	0.014984845	0.016710697	0.024174261	0.014485786	0.017989569	0.014092191	0.014939915	0.015153405	0.017209233	0.017069017	0.014307712	0.014270323	0.020462911	0.014983356	0.016580051	0.014097611	0.034031654	0.014780766	0.014459903	0.022896598	0.053272795	0.014174573	0.014166526	0.012347839	0.014453356	0.02503906	0.012984443	0.019168717	0.011948896	0.025603537	0.013647733	0.014188879	0.017634875	0.01347532	0.01422183
cg00594099	0.372467632	0.390040716	0.392163474	0.395504819	0.413095149	0.410108523	0.432129375	0.484186906	0.380570921	0.439126635	0.402227149	0.375484471	0.429130923	0.448438359	0.404421651	0.432876478	0.451928134	0.426038502	0.422536075	0.325349794	0.420066734	0.368091838	0.410699603	0.451619958	0.387133267	0.311489384	0.379634708	0.416189921	0.390453329	0.408337839	0.35311161	0.338831184	0.31114018	0.377569006	0.334154453	0.372611525	0.364520659	0.443651828	0.383407018	0.439475521	0.399618044	0.42455951	0.398140079	0.434970091	0.386960885	0.397770224	0.431006785	0.40445884	0.401985033
cg00594698	0.939116348	0.939756072	0.950076584	0.940705815	0.950162637	0.942093612	0.948341789	0.956660938	0.928302704	0.955679575	0.942677718	0.938677809	0.949932017	0.936514842	0.946768012	0.952063733	0.926199344	0.940621783	0.939135495	0.937955209	0.938717458	0.953460697	0.951390633	0.961133206	0.949604614	0.947793457	0.930128665	0.93934509	0.949706495	0.942678594	0.929409392	0.953368848	0.925699906	0.947540193	0.932680364	0.95129691	0.938178004	0.918818726	0.939120241	0.93325947	0.927237841	0.936038027	0.908699981	0.931017708	0.933948943	0.951564183	0.938894694	0.93520374	0.949608073
cg00595076	0.488886108	0.592011538	0.601403755	0.54355476	0.760753842	0.723147287	0.509626307	0.795538391	0.719873152	0.62914966	0.736773557	0.821947002	0.715302305	0.759171321	0.735926154	0.726868574	0.669171427	0.702411142	0.703140639	0.661634675	0.543099193	0.563693243	0.613628286	0.620810057	0.616617957	0.543983275	0.549896019	0.546641512	0.672823177	0.593193307	0.623520252	0.546145262	0.580937071	0.542891178	0.526909162	0.560234413	0.560439649	0.582906783	0.608754465	0.684232138	0.788430563	0.613328001	0.667810049	0.693713704	0.641867959	0.51211109	0.693799203	0.540170774	0.647645815
cg00595237	0.099459452	0.135541093	0.140477845	0.122074533	0.077610455	0.080247577	0.115057289	0.071780246	0.080646226	0.296700996	0.070333027	0.252997412	0.091490375	0.086018827	0.131601389	0.18588992	0.10761787	0.340512947	0.119888786	0.105458958	0.121590376	0.099624112	0.104290422	0.106502258	0.115320456	0.09855962	0.108822884	0.117483847	0.119566156	0.102018622	0.092204796	0.0920424	0.097210295	0.098517015	0.083845525	0.103742491	0.081260608	0.072954956	0.125399868	0.075293911	0.069378114	0.112268488	0.082923941	0.068274654	0.100497063	0.074417655	0.078626412	0.091656783	0.082041548
cg00595660	0.667594164	0.653878125	0.555609209	0.651926212	0.56325815	0.575638055	0.608656157	0.557502788	0.598196313	0.659384282	0.554160411	0.564050168	0.596456804	0.5317221	0.605001556	0.564784446	0.63953538	0.608634988	0.594825727	0.656306418	0.663196757	0.646591009	0.645483708	0.646060939	0.601572276	0.648977763	0.679436449	0.640997606	0.604645732	0.62073324	0.600425664	0.63117472	0.574351784	0.602216812	0.641408905	0.623505938	0.671295499	0.724879301	0.683689398	0.630494375	0.613053717	0.58548768	0.567642315	0.579830528	0.683875108	0.599859648	0.661393437	0.693801506	0.624575225
cg00597285	0.029847203	0.028288039	0.028535212	0.035907102	0.033260845	0.027689191	0.029825429	0.034501133	0.029686974	0.037625615	0.030434078	0.034112067	0.026346708	0.029533987	0.032918355	0.035736154	0.027851154	0.02991851	0.029429465	0.026771874	0.028688752	0.025306483	0.030686901	0.027855798	0.032000213	0.03176609	0.02553355	0.028582617	0.026635384	0.025139128	0.029407969	0.031824979	0.024229899	0.030000437	0.02971742	0.029013136	0.02878539	0.032944041	0.028039051	0.036702461	0.03861804	0.031174104	0.028399933	0.034990539	0.030588474	0.030804229	0.031831881	0.036864905	0.026694987
cg00597719	0.685063843	0.596131875	0.50581361	0.621090172	0.381834528	0.397506321	0.525214254	0.325069807	0.321030894	0.488600412	0.33660304	0.333301162	0.432525711	0.389409333	0.412465035	0.393899371	0.476485129	0.449814744	0.430746967	0.486026396	0.584891064	0.591460612	0.546748926	0.615202591	0.394167441	0.461812083	0.567304601	0.656150957	0.645325794	0.479187516	0.399451497	0.498171489	0.590465622	0.530800252	0.51536323	0.429008533	0.483621361	0.543812977	0.596735668	0.56276872	0.348970234	0.476742083	0.265214665	0.472723762	0.516733161	0.537447353	0.542590157	0.663895571	0.53798694
cg00597759	0.734375928	0.868374876	0.805035501	0.852844455	0.78622648	0.81329433	0.823330903	0.803761395	0.798080543	0.824023695	0.755908629	0.852327423	0.790896364	0.827400591	0.812705847	0.792675919	0.786962764	0.808940099	0.834557492	0.780052388	0.826733654	0.833552882	0.818238006	0.81551346	0.853108233	0.8715279	0.778882092	0.816554977	0.84210416	0.774484854	0.754709063	0.842813663	0.815395194	0.852971515	0.859243585	0.835487591	0.821363837	0.78831434	0.771866996	0.834481999	0.780749438	0.824589659	0.769366579	0.805840406	0.827583174	0.793925515	0.801255636	0.78450536	0.811603147
cg00598343	0.85238634	0.809231266	0.698778866	0.805572314	0.743261397	0.783285907	0.808356269	0.694542816	0.723787279	0.751468475	0.751388993	0.709985509	0.749157297	0.71611799	0.779201546	0.749542448	0.77522672	0.805808329	0.769896053	0.79355101	0.817043267	0.836481205	0.839295105	0.833415979	0.817798471	0.833913756	0.816138792	0.83948514	0.845449305	0.843586048	0.785007202	0.839733099	0.830337439	0.792442106	0.848178827	0.827352932	0.827440427	0.800604051	0.791707173	0.831503682	0.673103008	0.794842193	0.508735045	0.772843313	0.875199968	0.823620952	0.78684151	0.870048116	0.804516743
cg00598724	0.965809155	0.953332127	0.94791331	0.939501267	0.96926763	0.964759227	0.943155195	0.966816743	0.959058273	0.960163677	0.967355572	0.957221691	0.965446639	0.955440664	0.963234868	0.951531814	0.954496427	0.958744848	0.954508864	0.961172554	0.961267676	0.953644535	0.967090639	0.966351308	0.949009402	0.963962908	0.96083969	0.955744604	0.968478668	0.959934924	0.946917767	0.958100888	0.962798882	0.957364201	0.942602513	0.960710903	0.956712708	0.953635113	0.944175071	0.955489602	0.955067982	0.935949608	0.904509982	0.95436379	0.962207222	0.960162794	0.961867214	0.96331742	0.914433932
cg00599230	0.981349014	0.977688292	0.980465402	0.9814699	0.981422138	0.978032515	0.969738567	0.977463584	0.974058557	0.980645881	0.969756581	0.980843614	0.970311027	0.967328255	0.97434995	0.98113631	0.97260853	0.975688431	0.973423446	0.979545196	0.980000238	0.977336443	0.976121487	0.976387374	0.974277305	0.968160507	0.97887195	0.977154285	0.975223385	0.967627172	0.969417722	0.978698267	0.97520119	0.972779673	0.970675186	0.97353288	0.979183103	0.978512258	0.980822591	0.976756815	0.973238845	0.972535814	0.964316436	0.980709864	0.98007482	0.977884081	0.972860545	0.977788709	0.979291259
cg00601070	0.875299439	0.775312316	0.7157707	0.834968178	0.326173066	0.507646578	0.637767551	0.238600474	0.294266353	0.496459939	0.283898819	0.31901538	0.386456925	0.376928582	0.407296335	0.486308351	0.520925444	0.544452149	0.455241115	0.792767708	0.741500572	0.742920906	0.703341669	0.778440696	0.697090118	0.824890032	0.807272919	0.669313282	0.69441897	0.550153802	0.723827138	0.734725746	0.614075365	0.710700177	0.729371743	0.775434552	0.780605497	0.680088408	0.674653391	0.650693783	0.272191055	0.671710659	0.314118234	0.564659523	0.593311433	0.53372344	0.548199886	0.674147271	0.554587219
cg00604109	0.97038298	0.964057302	0.96837484	0.970757606	0.910386427	0.915264607	0.938097574	0.961725758	0.855998336	0.948877039	0.808605545	0.825107769	0.870169419	0.861823627	0.926621554	0.896541259	0.901117338	0.932387405	0.921899649	0.946920239	0.961065885	0.935787985	0.956074622	0.969955057	0.920213046	0.954317692	0.959261816	0.963628074	0.957176119	0.939309117	0.939278651	0.950225188	0.949088044	0.951356227	0.936296215	0.947935043	0.953106777	0.97113317	0.969404893	0.96015079	0.886519375	0.945106331	0.885395628	0.925350867	0.970702038	0.951258048	0.944809416	0.966403538	0.94431773
cg00604987	0.955027813	0.944733233	0.93944247	0.946286656	0.938439789	0.946461786	0.948641254	0.930150336	0.930052919	0.945639487	0.945096569	0.936061345	0.937839814	0.939220628	0.934630347	0.939286595	0.94032073	0.946157923	0.938738603	0.944736918	0.953817241	0.950446178	0.94782609	0.959950585	0.939403251	0.94763657	0.955143502	0.946416422	0.947782261	0.944786088	0.945295526	0.952327979	0.952223933	0.927443312	0.945146825	0.952773051	0.947519563	0.946466995	0.947593425	0.945960879	0.935758602	0.923809173	0.911076252	0.926011738	0.923117073	0.944915834	0.942521829	0.941937731	0.941643549
cg00606085	0.492389542	0.635781409	0.498989048	0.603189493	0.620721236	0.594674278	0.609038085	0.597775461	0.601030462	0.647531673	0.618269979	0.596906659	0.617791694	0.613938537	0.620556518	0.609008087	0.635933947	0.591875296	0.62517685	0.586930692	0.600692277	0.590522796	0.604962954	0.622301231	0.610819214	0.592336859	0.574214369	0.570305606	0.569176751	0.575752335	0.591836252	0.598630706	0.582186109	0.598171413	0.559336661	0.595395119	0.575970947	0.644266253	0.627215932	0.624629037	0.596954641	0.576300643	0.552347923	0.576373056	0.555841948	0.542029609	0.619579666	0.595457977	0.594012839
cg00608008	0.057361403	0.084323079	0.091328699	0.118321076	0.152225362	0.193295062	0.101230991	0.186139659	0.109078148	0.576990616	0.15738626	0.490973839	0.199185641	0.206020609	0.268984813	0.322472428	0.129336605	0.099759137	0.169335695	0.273676495	0.227948459	0.089027351	0.092231271	0.097682981	0.129757087	0.086000948	0.075249592	0.077560388	0.146968753	0.079920257	0.068254704	0.082484498	0.132143161	0.114626499	0.104653684	0.105158933	0.086648409	0.097321016	0.116519073	0.084016715	0.199061866	0.084539606	0.079604658	0.099676428	0.110150076	0.075804735	0.116854654	0.099514741	0.137176616
cg00608221	0.827582777	0.892218225	0.859504562	0.889838511	0.80938436	0.792053586	0.885197526	0.750992924	0.763404365	0.856630727	0.823079547	0.71558049	0.829353331	0.765570626	0.790806334	0.792465613	0.848182081	0.838626793	0.843199457	0.820246569	0.8984587	0.852236951	0.897347507	0.889061709	0.852566959	0.876202342	0.799343735	0.864139785	0.866902087	0.815829634	0.816052781	0.855087908	0.883167733	0.906480544	0.835123296	0.860000554	0.809064475	0.865297797	0.838314045	0.84449313	0.745875389	0.846072365	0.778945058	0.820286666	0.858195424	0.86283029	0.820740223	0.861237949	0.84059683
cg00608633	0.195677655	0.456994197	0.716819871	0.522909165	0.905577153	0.849460389	0.620003495	0.935933162	0.911687767	0.811854765	0.956286223	0.949802355	0.901331067	0.937428285	0.902521521	0.885623442	0.802528673	0.810363658	0.818620223	0.663671779	0.52220021	0.661820668	0.616563334	0.513644647	0.719055493	0.604255367	0.49707933	0.585646438	0.753063974	0.651050849	0.684852299	0.481247862	0.748915562	0.766869739	0.602073438	0.661168137	0.524108529	0.503527381	0.645804273	0.669108684	0.942841517	0.799306374	0.930174848	0.805143745	0.620577743	0.668300206	0.82647517	0.492658056	0.736932818
cg00611149	0.025307981	0.022557721	0.024291922	0.024056835	0.026153281	0.027345977	0.025969949	0.024088457	0.026250591	0.024710822	0.02711732	0.021845414	0.026126551	0.023578361	0.027731291	0.026474809	0.030797662	0.026105422	0.026588756	0.025028518	0.023285621	0.021900355	0.02597929	0.026226301	0.024923686	0.024442125	0.022252935	0.027290606	0.022801627	0.022963593	0.026858125	0.029289949	0.022557636	0.025095822	0.029098357	0.025877917	0.022542558	0.021993556	0.027647741	0.025190385	0.026088955	0.026993421	0.023326746	0.022955011	0.023635023	0.024205219	0.022914459	0.029588571	0.021958269
cg00611309	0.075015714	0.089047906	0.276071806	0.095826035	0.166584103	0.128306635	0.134105043	0.133793094	0.126473946	0.095319771	0.16479502	0.147159231	0.144688986	0.163219418	0.125483547	0.125832294	0.131429627	0.131612348	0.104125203	0.115266843	0.100899997	0.09719634	0.096417382	0.110887664	0.110486559	0.104914995	0.096431085	0.118878536	0.144068649	0.127515997	0.137111587	0.106029825	0.138573274	0.148971437	0.104433682	0.109898979	0.081774586	0.078365438	0.100733833	0.084254591	0.127774696	0.134362121	0.198263349	0.111207201	0.087495806	0.154690011	0.082451157	0.066562679	0.129007823
cg00612583	0.375126338	0.352303094	0.492649015	0.391702038	0.694551503	0.675330764	0.489830258	0.742165214	0.759037199	0.537113069	0.767307761	0.709722559	0.679752247	0.720855934	0.749786629	0.709016187	0.708608586	0.615588101	0.621024967	0.661465925	0.357209495	0.62889147	0.5630943	0.395559942	0.580878409	0.434483006	0.413102514	0.397743862	0.477394348	0.4767757	0.666413969	0.586682168	0.520978234	0.494705406	0.431616884	0.521942291	0.442411935	0.586360871	0.495754928	0.485948297	0.78710815	0.599302697	0.694115901	0.59318851	0.461621652	0.579807612	0.569903253	0.355442475	0.550352841
cg00612925	0.763459817	0.662594198	0.640404054	0.564525835	0.632262084	0.550833162	0.690995434	0.572702788	0.642564566	0.601747073	0.681848307	0.628428965	0.61333539	0.621710096	0.603164646	0.603964779	0.66443114	0.632954833	0.620708137	0.639956471	0.592023749	0.659513748	0.624647595	0.620556125	0.702511009	0.596147691	0.627166626	0.55734655	0.638987514	0.571649638	0.699393591	0.68566491	0.658064401	0.668750356	0.63385499	0.586315099	0.634366751	0.610287515	0.58942262	0.662120679	0.61463643	0.561207605	0.682540067	0.606216834	0.588156745	0.554417895	0.568849895	0.697265928	0.525465987
cg00613562	0.028122528	0.027098289	0.030084657	0.029818274	0.026762225	0.02935102	0.026175707	0.031605239	0.026291081	0.026890195	0.027533719	0.027675402	0.030989671	0.03090278	0.023388091	0.030507465	0.027922251	0.029854917	0.02844925	0.023990137	0.02643848	0.026868484	0.02515857	0.025047369	0.026897721	0.025680864	0.024153332	0.029343384	0.031532714	0.024564792	0.026368096	0.026206218	0.029256319	0.022753103	0.026280163	0.030459514	0.027819135	0.025278861	0.027666452	0.025933013	0.030299977	0.035339521	0.027050239	0.025983047	0.025829273	0.031554137	0.02858374	0.026543088	0.02870766
cg00614320	0.859017275	0.808512094	0.726100967	0.837405783	0.491613701	0.646979249	0.855598877	0.56228455	0.455282447	0.700516097	0.470418116	0.377410634	0.667833046	0.52085237	0.613566407	0.599395907	0.579659558	0.746112277	0.617142503	0.747835245	0.856211552	0.775962524	0.822615095	0.839484722	0.722368073	0.805188211	0.762860365	0.83895971	0.773015371	0.838361829	0.722893029	0.843174743	0.812610366	0.808183456	0.813515834	0.825290969	0.808941603	0.820337755	0.777701515	0.764236988	0.385341587	0.703315602	0.317357749	0.663943512	0.78176407	0.786011782	0.654635702	0.845417562	0.774903704
cg00614622	0.959746441	0.961810543	0.890195487	0.961085598	0.923987476	0.950057866	0.957897351	0.962479915	0.964455301	0.962401497	0.961691447	0.956425978	0.957234103	0.952007166	0.964382299	0.959549097	0.961060251	0.9615393	0.959560426	0.958982241	0.963916471	0.96089123	0.959818203	0.96007336	0.963590378	0.96238733	0.967816677	0.9600477	0.951711693	0.958469416	0.960841866	0.958734236	0.955297728	0.958213833	0.958177039	0.956324471	0.962673085	0.96016069	0.957883471	0.959613339	0.933200813	0.943739871	0.947154998	0.942941524	0.96130063	0.941621538	0.960520668	0.93569471	0.946141651
cg00614923	0.896379046	0.908539837	0.824405471	0.906526024	0.893021679	0.903417271	0.894187157	0.92118065	0.921420648	0.923232883	0.902050358	0.906329242	0.909386787	0.893288486	0.916077884	0.904427754	0.905243626	0.906193572	0.90608065	0.911760375	0.914957913	0.901646807	0.90882064	0.909305578	0.911517865	0.905909019	0.916663337	0.895748875	0.899195125	0.905439659	0.9098685	0.908966466	0.890862876	0.906322735	0.907268643	0.904343737	0.915521234	0.919001461	0.913541339	0.911369723	0.926080398	0.877059681	0.906360405	0.882419511	0.914515026	0.882567459	0.917512094	0.917278505	0.887019346
cg00615662	0.984335562	0.985197769	0.977202181	0.985650834	0.984927967	0.982643489	0.98415718	0.985876343	0.985334256	0.986053948	0.98541758	0.984131742	0.984969922	0.982373499	0.985471211	0.985664298	0.985507396	0.985128287	0.984180206	0.984760445	0.984823642	0.985517955	0.985525093	0.984013182	0.983004508	0.984273063	0.985218374	0.986329962	0.984781767	0.984069625	0.984663708	0.986196035	0.984921302	0.983653971	0.985779795	0.983092224	0.986844858	0.985482348	0.98497384	0.98625382	0.986907546	0.983678071	0.982684866	0.983327202	0.985857226	0.983588118	0.986484369	0.986052384	0.984608052
cg00616272	0.431923703	0.526180961	0.468194199	0.552165531	0.698149354	0.691869925	0.518123704	0.712429905	0.773814444	0.624848608	0.727444132	0.708115943	0.691324608	0.689574693	0.731001607	0.704689807	0.664814717	0.63647831	0.689905422	0.563449408	0.5521555	0.548851407	0.618824446	0.636729409	0.617495078	0.4792155	0.439984019	0.528559486	0.62603563	0.555052163	0.5511978	0.545396149	0.614957397	0.564974023	0.512493549	0.538160787	0.524067688	0.546216241	0.622734501	0.710855233	0.780227109	0.650023724	0.555386313	0.607416482	0.522379723	0.574906077	0.70312759	0.622134265	0.668908063
cg00618420	0.097630436	0.093508902	0.066419511	0.117270098	0.0592261	0.050262765	0.096632022	0.055712375	0.058635409	0.069829747	0.056357247	0.058698535	0.064600762	0.065131425	0.071052573	0.084440949	0.085161435	0.094265869	0.097280188	0.09393552	0.130140458	0.079472732	0.088259551	0.1076071	0.078343509	0.121285453	0.099900499	0.099257109	0.121804658	0.07594687	0.083595249	0.086567041	0.105257068	0.110232463	0.115439266	0.09840911	0.105216713	0.102149911	0.077976353	0.092624947	0.055195298	0.073891515	0.052001575	0.07533948	0.080761058	0.062404882	0.094010837	0.117496233	0.100066253
cg00618479	0.542226892	0.665289557	0.588863121	0.661220501	0.601937815	0.594064915	0.54904502	0.581123514	0.578866386	0.62993688	0.575376151	0.582504188	0.621943887	0.578257295	0.600064263	0.587208797	0.620402907	0.587559549	0.598422676	0.615005417	0.669961903	0.61477119	0.62790072	0.643784907	0.613562485	0.654310089	0.598438288	0.627798237	0.651548454	0.572455483	0.584546781	0.559308653	0.592375405	0.594081222	0.584754063	0.598057194	0.641341045	0.575496544	0.669831691	0.676032772	0.611413838	0.62363685	0.547750543	0.574827837	0.656111466	0.514367266	0.644561881	0.651547716	0.616626924
cg00619575	0.958673134	0.955871087	0.915535394	0.954217826	0.953478928	0.949620105	0.939234251	0.955129992	0.958316596	0.956526538	0.949649939	0.948656637	0.954540867	0.944891637	0.954621494	0.952731	0.950812267	0.952368643	0.954446228	0.954432114	0.960591174	0.95767903	0.956121983	0.952543576	0.961759077	0.952671063	0.959579479	0.952024238	0.951830827	0.954783239	0.953548909	0.953957332	0.94668043	0.955984367	0.951924419	0.95307181	0.959852321	0.960551316	0.956054492	0.955189328	0.957714278	0.941456921	0.941279149	0.935955348	0.956439592	0.936937788	0.95820665	0.960493003	0.943190685
cg00621224	0.881364195	0.880291844	0.772711437	0.883850795	0.855316853	0.854235807	0.852289695	0.872244883	0.888756242	0.903331437	0.846575619	0.867104497	0.882619626	0.840176828	0.893602813	0.861590821	0.872510731	0.885901047	0.874559331	0.891207749	0.891099609	0.894724692	0.882681567	0.882863761	0.887766499	0.873216635	0.898001027	0.88664203	0.856483783	0.873963249	0.875211091	0.880186082	0.85965181	0.882485966	0.873846827	0.865866414	0.880460918	0.881397502	0.866394003	0.876271764	0.869461304	0.823300252	0.813381548	0.83092963	0.883602825	0.821895699	0.870062656	0.89937263	0.849895605
cg00621654	0.119986968	0.300167014	0.534743967	0.18563955	0.80944247	0.661615444	0.365918257	0.8625352	0.825530323	0.449180731	0.870378804	0.847969803	0.659209372	0.831439686	0.741445039	0.722010519	0.592585211	0.589757691	0.639424059	0.383843691	0.142623229	0.409695457	0.376874124	0.213466414	0.40615136	0.252356398	0.281145584	0.20832758	0.381792913	0.32060618	0.417852047	0.240857533	0.305043963	0.358011143	0.268142882	0.428799745	0.165158271	0.175379472	0.250825351	0.381929707	0.816478299	0.489893241	0.864796774	0.484618573	0.233400428	0.374042471	0.493001493	0.153821863	0.359250711
cg00622300	0.872186485	0.886836717	0.821558486	0.889641322	0.832324557	0.856500467	0.889059384	0.835175339	0.873099143	0.882658704	0.872326404	0.817443374	0.853755405	0.837403032	0.863369558	0.850788916	0.8278175	0.882739637	0.872988489	0.869221737	0.90442805	0.881507037	0.904153116	0.911765088	0.871757894	0.8480068	0.879057215	0.901031638	0.90022452	0.863412215	0.836897061	0.880233418	0.891166808	0.870276942	0.881600479	0.842516957	0.879715324	0.911769885	0.881084359	0.881273919	0.819176935	0.858828241	0.862051274	0.845515404	0.864349744	0.874510454	0.876930045	0.893587957	0.860865549
cg00623160	0.508422312	0.56403298	0.562673609	0.539203795	0.646704964	0.622052983	0.575905723	0.650169978	0.650149301	0.595349294	0.662973908	0.688253484	0.619174595	0.657986478	0.634994659	0.629706565	0.591368094	0.62733726	0.597255012	0.571531849	0.541831917	0.54625229	0.599079727	0.585102113	0.603732689	0.54059021	0.561084881	0.572398219	0.556348392	0.559615503	0.569342157	0.562976319	0.580166865	0.551951037	0.572159133	0.58489655	0.506288937	0.565304286	0.544248241	0.580431687	0.617210897	0.61758553	0.591818847	0.61862265	0.549245278	0.553426139	0.58488256	0.537613765	0.573433579
cg00623391	0.113452156	0.109041118	0.279161078	0.118687156	0.129996291	0.111524206	0.1346993	0.123087524	0.129017171	0.079324737	0.146605458	0.099885042	0.128293308	0.127818903	0.087908378	0.107491279	0.107329238	0.129995863	0.108599331	0.113214417	0.099844543	0.107840875	0.137574784	0.120076484	0.098654771	0.139112229	0.088135165	0.12921242	0.182407579	0.145525774	0.129738355	0.143456774	0.199575561	0.152651203	0.143561198	0.13002998	0.092100014	0.10342995	0.103699419	0.10636057	0.096798202	0.156771843	0.154204721	0.16264615	0.102564806	0.186461682	0.098608757	0.105567428	0.164875227
cg00627621	0.056845609	0.04348046	0.058247456	0.052902844	0.047131484	0.055976081	0.050489845	0.05733654	0.060862921	0.045911778	0.043133865	0.043963458	0.045536656	0.050476362	0.05731285	0.046549331	0.04666215	0.05188685	0.053485979	0.05151658	0.052918757	0.052092736	0.062658283	0.059845817	0.058454306	0.057727363	0.0505677	0.057160917	0.062311183	0.053895262	0.059382087	0.053432609	0.059294737	0.060114301	0.062956202	0.055118563	0.051959582	0.058457686	0.045212942	0.049770234	0.059465359	0.060626253	0.050905832	0.054059714	0.0598936	0.055431944	0.063607169	0.057113146	0.052720187
cg00627678	0.845513434	0.797312006	0.737167901	0.81253173	0.795357326	0.786886021	0.764731026	0.804180597	0.811696987	0.853062603	0.810296038	0.827858027	0.808342655	0.729196628	0.798449815	0.808410897	0.809059884	0.80724392	0.795886018	0.773434278	0.820087398	0.696769105	0.787078644	0.765217926	0.789507276	0.815916807	0.811337967	0.784310486	0.794821477	0.801918873	0.795800564	0.818532706	0.726630914	0.794061073	0.796369148	0.799951013	0.858840554	0.853030826	0.860037857	0.850444778	0.850843478	0.803164822	0.798776851	0.793807145	0.827638038	0.765236254	0.838828388	0.840606745	0.779479835
cg00631268	0.882488657	0.889507461	0.846703186	0.904029416	0.897225365	0.894761824	0.878600313	0.908719884	0.911651878	0.905842075	0.904594874	0.912330841	0.910763568	0.893690699	0.901918973	0.881563825	0.907947611	0.902178589	0.901101547	0.893376466	0.892255039	0.902542051	0.912750201	0.908646154	0.898066342	0.88389503	0.906656363	0.895235752	0.903057288	0.902688874	0.890953738	0.900237944	0.888010281	0.896922949	0.890472149	0.892110358	0.905502549	0.856449808	0.893457583	0.908874979	0.905672823	0.873751325	0.874997546	0.875890873	0.905857347	0.872254661	0.906511432	0.908209608	0.876953564
cg00633857	0.067499688	0.082813351	0.074404414	0.084515646	0.076521271	0.056992733	0.080626666	0.051993856	0.05219392	0.112677002	0.039858731	0.050647168	0.059820253	0.08851146	0.053719895	0.056015818	0.060105424	0.09535711	0.068197071	0.049567097	0.086529493	0.076368087	0.050956738	0.067802042	0.052572368	0.090814887	0.0522483	0.054692664	0.093690044	0.069896775	0.074682683	0.070832337	0.086065301	0.09417124	0.070710525	0.074930479	0.095753621	0.072740963	0.07988442	0.068578861	0.039565194	0.050295684	0.037348746	0.0641427	0.080252556	0.056200559	0.061326458	0.114562389	0.057244152
cg00634704	0.091122997	0.212326465	0.301939499	0.166153226	0.577017352	0.3684857	0.27755917	0.647619378	0.557741938	0.33801186	0.5462948	0.531690547	0.466835918	0.47523339	0.510847793	0.560359817	0.38347571	0.433454484	0.381726804	0.275223424	0.165079462	0.228172525	0.207117438	0.194134131	0.291964358	0.226094564	0.221996394	0.134200651	0.223871827	0.314726753	0.314830093	0.195014433	0.286645866	0.290824255	0.221902586	0.303565991	0.173643749	0.18231703	0.207494868	0.265491217	0.594178518	0.347519273	0.559953723	0.302152399	0.188474343	0.241576662	0.450618322	0.143967336	0.304834032
cg00637411	0.053968044	0.22201499	0.291716333	0.18897915	0.713297312	0.575519026	0.280470093	0.679440717	0.719270503	0.454446607	0.781745144	0.703863356	0.65819746	0.785355804	0.630357418	0.629872833	0.501394331	0.445532562	0.495470364	0.282907068	0.139685083	0.363031878	0.280384676	0.174592453	0.42047788	0.204624361	0.219078527	0.188145332	0.243087936	0.32678165	0.399940118	0.2577337	0.329121192	0.343102504	0.298435759	0.316131313	0.213892611	0.162097624	0.249993222	0.31412735	0.693403674	0.421094477	0.592290801	0.345165931	0.198098049	0.345290732	0.38914452	0.121563264	0.351418779
cg00637843	0.061981923	0.08790756	0.057958318	0.062892562	0.094913517	0.088877634	0.088705279	0.075962179	0.080625014	0.336550521	0.127557966	0.275898507	0.061005424	0.083226832	0.139309745	0.07565798	0.091184197	0.087319588	0.065631868	0.070540168	0.069848923	0.077758031	0.0658794	0.074411046	0.070945378	0.069305197	0.082469685	0.076729753	0.075410321	0.07581218	0.074208047	0.075833474	0.062733132	0.068986399	0.072266448	0.074400252	0.068987518	0.065570759	0.07535039	0.093359287	0.084246997	0.072282226	0.089225	0.069950111	0.090535301	0.09044125	0.089758926	0.064357865	0.073971904
cg00638532	0.907721172	0.842903469	0.896924101	0.869195457	0.835516695	0.874036453	0.860376285	0.82763991	0.777413832	0.859122852	0.862639937	0.824239083	0.834439025	0.781326578	0.81058279	0.852333843	0.838429059	0.851208802	0.817195147	0.888357098	0.885099019	0.890435865	0.864999491	0.895088904	0.855066277	0.802965935	0.883032036	0.848521197	0.896468066	0.888656037	0.861717148	0.848624629	0.900675559	0.854265995	0.897400462	0.836509971	0.805002533	0.806398902	0.835435435	0.836039597	0.827069349	0.843455956	0.735694192	0.823306645	0.863679552	0.876012284	0.862893144	0.913950993	0.848703675
cg00638788	0.902518475	0.885318281	0.785517184	0.922585249	0.917324941	0.810371067	0.880027449	0.85925754	0.887526346	0.87267947	0.922724566	0.896985097	0.909408139	0.905268616	0.903445368	0.921815307	0.833019118	0.917997751	0.818559576	0.866563021	0.900248734	0.922047442	0.871498282	0.92524781	0.88925679	0.889177209	0.892680708	0.908481715	0.917430771	0.913499277	0.910353687	0.907608828	0.888573821	0.863193423	0.856927173	0.871683635	0.897952042	0.88679466	0.893543288	0.908408204	0.885471162	0.906831078	0.856765542	0.881137751	0.90783519	0.884994506	0.878004094	0.875748769	0.905861066
cg00640107	0.173002943	0.314333868	0.462197633	0.255586033	0.696849841	0.637884354	0.361408276	0.712222715	0.730331274	0.447455167	0.757400977	0.707829227	0.661620557	0.742100449	0.685440802	0.67805146	0.604410608	0.618633051	0.562601215	0.408825219	0.23544906	0.38469984	0.363508016	0.359236425	0.479780658	0.279294863	0.309383219	0.314343031	0.42106279	0.410400662	0.487215304	0.350072682	0.367101693	0.445109014	0.358637041	0.388201828	0.227944089	0.302000516	0.325318439	0.430010449	0.658347036	0.474418668	0.705162623	0.45568556	0.319002126	0.380537755	0.4831205	0.24440408	0.483831406
cg00640255	0.910292925	0.891603054	0.637392068	0.871915897	0.55751389	0.62482472	0.841630885	0.250559866	0.599798504	0.844911173	0.607640452	0.627592435	0.53443898	0.566837989	0.488630132	0.50551216	0.73187537	0.627907639	0.697645232	0.807633382	0.92904062	0.772123856	0.857895276	0.84176824	0.73173141	0.831759673	0.847124759	0.83083475	0.879699483	0.785790846	0.644829401	0.788847635	0.835364767	0.76162296	0.859540809	0.782145879	0.839726001	0.889875304	0.85544339	0.795045087	0.371912663	0.55548363	0.490622099	0.688228658	0.796578202	0.586332484	0.649483448	0.841858938	0.607445349
cg00643363	0.712998784	0.799590963	0.865317248	0.804384899	0.952835101	0.93002608	0.907880858	0.961238867	0.946464131	0.947228997	0.944573366	0.945792382	0.914170411	0.96665336	0.921366382	0.925916273	0.926490411	0.937512655	0.934878461	0.846173364	0.788987697	0.869095048	0.883498249	0.857666858	0.881298067	0.882202827	0.786343178	0.776258439	0.871212436	0.876244114	0.855877975	0.793099365	0.829942506	0.817629931	0.841925288	0.929868135	0.759304637	0.843556528	0.798901976	0.856418824	0.948626309	0.923690863	0.939397147	0.896624463	0.773691329	0.859364447	0.87593168	0.870727092	0.851416251
cg00643485	0.963253062	0.961627966	0.921044073	0.959059981	0.939601696	0.948765191	0.961954628	0.792241404	0.947390978	0.955853829	0.928718364	0.911178552	0.944283306	0.938013734	0.930586316	0.961182948	0.947133301	0.910110289	0.93610128	0.961703643	0.965441882	0.960454324	0.963193384	0.960162699	0.95935789	0.960971972	0.965090743	0.960627151	0.956657023	0.960350137	0.96001548	0.960947526	0.95191737	0.949204898	0.960683705	0.954923001	0.961475908	0.963209292	0.947449555	0.955421118	0.901582321	0.920510264	0.923414499	0.934384889	0.960054156	0.941004897	0.893500089	0.963293099	0.938555527
cg00649365	0.928467581	0.902074068	0.847710732	0.911246584	0.771932549	0.789843818	0.886597123	0.797479582	0.744225673	0.84781243	0.728907339	0.749779676	0.809245074	0.727251408	0.779334086	0.798024904	0.831338214	0.87251777	0.837705948	0.895101161	0.922017015	0.901406741	0.89916731	0.911281106	0.876765314	0.909678856	0.913766917	0.918852	0.895356801	0.877488768	0.902642371	0.902581432	0.88391867	0.884982014	0.904587896	0.882117278	0.919497443	0.925343746	0.908449461	0.887595543	0.741790879	0.852694915	0.72311465	0.836078336	0.904584147	0.870458564	0.855832829	0.924243597	0.861268789
[truncated: 29,148 more rows]
[truncated: 41 more columns]
